# Supplementary material for: The Myb73–GDPD2–GA2ox1 transcriptional regulatory module confers phosphate deficiency tolerance in soybean
Source: Plant Cell. 2024 Feb 12;36(6):2176–200. doi: 10.1093/plcell/koae041 (PMC11132883; doi:10.1093/plcell/koae041)
Supplement: koae041_Supplementary_Data [file koae041_supplementary_data.zip]

Archive with 4 entries (4 files):
- tpc.00539.2023-s05.pdf
- TPC2023RA00539DR2_Supplemental_Data_Set_1.xlsx
- TPC2023RA00539DR2_Supplemental_Data_Set_2.xlsx
- TPC2023RA00539DR2_TPC2023RA00539DR2_Supplemental_Data.pdf
