# Supplementary material for: The Myb73–GDPD2–GA2ox1 transcriptional regulatory module confers phosphate deficiency tolerance in soybean
Source: Plant Cell. 2024 Feb 12;36(6):2176–200. doi: 10.1093/plcell/koae041 (PMC11132883; doi:10.1093/plcell/koae041)
Supplement: koae041_Supplementary_Data [file koae041_supplementary_data.zip › TPC2023RA00539DR2_Supplemental_Data_Set_1.xlsx]

## Sheet: Supplemental Data Set 1
Supplemental Data. Hu et al. (2024). Myb73-GDPD2-GA2ox1 confers LP tolerance. Plant Cell.
Supplemental Data Set 1. Renewed position for the 213,317 SNP markers that were used for GWAS based on Wm82.a4 genome.
Marker name	Chromosome	Position (bp)
AX-93664821	1	23773
AX-93912564	1	24952
AX-93960982	1	25840
AX-93616364	1	26003
AX-93664823	1	27982
AX-93616449	1	29671
AX-93912690	1	30712
AX-93960985	1	30765
AX-93960986	1	32323
AX-93664827	1	36434
AX-93912870	1	37018
AX-93616714	1	38482
AX-93960989	1	38713
AX-93960992	1	44866
AX-93913178	1	46373
AX-93664834	1	47072
AX-93913453	1	49238
AX-93960995	1	52284
AX-93960997	1	59383
AX-93960998	1	61080
AX-93617861	1	61191
AX-93617911	1	85922
AX-93961004	1	85982
AX-94273952	1	87234
AX-93961005	1	89277
AX-94273981	1	96441
AX-93664844	1	97170
AX-93664845	1	99237
AX-93664846	1	100044
AX-93914185	1	100880
AX-93664847	1	102329
AX-93961012	1	106949
AX-93664850	1	110431
AX-93961014	1	116403
AX-93961015	1	117941
AX-93961017	1	124789
AX-93961018	1	127377
AX-93664858	1	130111
AX-93961020	1	130914
AX-93664860	1	135248
AX-93664862	1	139701
AX-93664863	1	142455
AX-93616164	1	142767
AX-93961024	1	146652
AX-93961025	1	149175
AX-93664868	1	150259
AX-93912402	1	152413
AX-93961026	1	152899
AX-93912409	1	153440
AX-93616200	1	157618
AX-93664873	1	168015
AX-93616227	1	170805
AX-93664874	1	171458
AX-93961031	1	175062
AX-93664877	1	185024
AX-93912468	1	187454
AX-93912473	1	189288
AX-94272506	1	190247
AX-93961033	1	191736
AX-93961034	1	193289
AX-93961035	1	194819
AX-93961036	1	196683
AX-93961037	1	199885
AX-93664883	1	204154
AX-93961038	1	211487
AX-93961039	1	211965
AX-93961040	1	213884
AX-93664887	1	219619
AX-93961042	1	221936
AX-93664890	1	225281
AX-94273780	1	229582
AX-93961045	1	232090
AX-93664892	1	235081
AX-94273773	1	238212
AX-93961047	1	239393
AX-94273449	1	241307
AX-93664894	1	242382
AX-93664895	1	245175
AX-93912555	1	246956
AX-93664898	1	250036
AX-93664900	1	255211
AX-93961056	1	257126
AX-93664903	1	260585
AX-93664904	1	261785
AX-93664905	1	265711
AX-93664906	1	266576
AX-93664907	1	268205
AX-93961063	1	272725
AX-93961064	1	273038
AX-93961066	1	279616
AX-93664912	1	281036
AX-93664913	1	283604
AX-93912638	1	285368
AX-93664914	1	285894
AX-93961070	1	287192
AX-93961071	1	289685
AX-93664919	1	294780
AX-93961074	1	298240
AX-93664922	1	299664
AX-93961078	1	303984
AX-93664925	1	310991
AX-93664926	1	315445
AX-93664927	1	319420
AX-93664928	1	320684
AX-93961084	1	321976
AX-93865094	1	325639
AX-93664932	1	327691
AX-93961088	1	328045
AX-93664934	1	329061
AX-93961090	1	332988
AX-93961091	1	334176
AX-93961092	1	336625
AX-93664938	1	337347
AX-93912752	1	337505
AX-93961093	1	340172
AX-93664940	1	340730
AX-93664941	1	343099
AX-93961096	1	344245
AX-93664943	1	345678
AX-93961099	1	349728
AX-93664946	1	350843
AX-93961101	1	352813
AX-93961102	1	353782
AX-93664948	1	355437
AX-93961103	1	356822
AX-93664950	1	359966
AX-93664951	1	361404
AX-93961109	1	369660
AX-93616645	1	370119
AX-93961110	1	371386
AX-93961111	1	372978
AX-93961112	1	374169
AX-93961113	1	376940
AX-94279242	1	380214
AX-93961114	1	381130
AX-93961115	1	383854
AX-93616703	1	385148
AX-93961116	1	386751
AX-93961118	1	391330
AX-93616727	1	391708
AX-93961119	1	393167
AX-93961121	1	395182
AX-93961122	1	396841
AX-93664969	1	400949
AX-93961124	1	403415
AX-93912989	1	404991
AX-93961125	1	405055
AX-94265824	1	408234
AX-93664972	1	409277
AX-93961128	1	410021
AX-93664974	1	411855
AX-93913013	1	412102
AX-93961130	1	414090
AX-93961131	1	414574
AX-93961133	1	417476
AX-93664979	1	422320
AX-93664980	1	424893
AX-93616840	1	426281
AX-93961138	1	427395
AX-93961140	1	432607
AX-93961141	1	434690
AX-93961142	1	434969
AX-93616873	1	435705
AX-93664986	1	437068
AX-93913095	1	437743
AX-93961144	1	438969
AX-93961145	1	440370
AX-93664989	1	446134
AX-93961147	1	450496
AX-93664992	1	451204
AX-93961149	1	452942
AX-93913147	1	455572
AX-93616947	1	461807
AX-93664995	1	463721
AX-93961152	1	464375
AX-93961153	1	465373
AX-94265844	1	468327
AX-93961155	1	469982
AX-93961158	1	473621
AX-93617024	1	474050
AX-94273856	1	474963
AX-93961159	1	476650
AX-93961160	1	478372
AX-93617074	1	480394
AX-93665000	1	485694
AX-93961164	1	488012
AX-93913429	1	491761
AX-93665005	1	510721
AX-93665006	1	513156
AX-93913636	1	513330
AX-93665008	1	517974
AX-93665009	1	519302
AX-93665010	1	520505
AX-93961174	1	522495
AX-93665012	1	525187
AX-93665014	1	527885
AX-93961178	1	530397
AX-93665016	1	531086
AX-93961180	1	531396
AX-93961182	1	534674
AX-93665021	1	537456
AX-93665023	1	540649
AX-93961187	1	543102
AX-93961188	1	544910
AX-93665025	1	549653
AX-93665026	1	551099
AX-93961191	1	552070
AX-93914036	1	556951
AX-93961192	1	561212
AX-93665029	1	562096
AX-93665031	1	566367
AX-93617846	1	568934
AX-93961196	1	569429
AX-93961197	1	571068
AX-93961198	1	572129
AX-93617847	1	572610
AX-93665036	1	573678
AX-93617848	1	574121
AX-93665037	1	574666
AX-93961201	1	577287
AX-93665039	1	577874
AX-93961202	1	579237
AX-93665041	1	585924
AX-93961204	1	587194
AX-93665043	1	589258
AX-93665044	1	590517
AX-93665045	1	591837
AX-93961208	1	594594
AX-93961210	1	597918
AX-93665049	1	598169
AX-93961212	1	599964
AX-93961214	1	619048
AX-93665052	1	621085
AX-93665053	1	633690
AX-93665054	1	661392
AX-93961218	1	662815
AX-93665056	1	664500
AX-93665057	1	670536
AX-93961220	1	671793
AX-93665059	1	672163
AX-93961222	1	675284
AX-93961223	1	675833
AX-93665062	1	677994
AX-93961225	1	678708
AX-93961227	1	683399
AX-93665066	1	686566
AX-93914105	1	688010
AX-93961229	1	688819
AX-93961230	1	690531
AX-93665068	1	691878
AX-93665069	1	693007
AX-93961233	1	696234
AX-93961236	1	700944
AX-93961237	1	703982
AX-94279545	1	705224
AX-93665078	1	709318
AX-93961241	1	711709
AX-93961242	1	714682
AX-93961243	1	716376
AX-93665082	1	722722
AX-93961245	1	723618
AX-93961246	1	727386
AX-93665086	1	756327
AX-93665087	1	759501
AX-93961251	1	767568
AX-93961253	1	780519
AX-93961254	1	781250
AX-93961255	1	783621
AX-93665094	1	786200
AX-93961257	1	788851
AX-93665096	1	789075
AX-93665098	1	792425
AX-93617903	1	795449
AX-93665100	1	796598
AX-93665102	1	799431
AX-93665103	1	800458
AX-93961265	1	803347
AX-93665105	1	805501
AX-93665106	1	808285
AX-93961268	1	809333
AX-93665108	1	812581
AX-93914139	1	812586
AX-93665109	1	813173
AX-93665110	1	815604
AX-93961273	1	819043
AX-93665113	1	819574
AX-93961275	1	821761
AX-93961276	1	822979
AX-93961277	1	824553
AX-93665119	1	832547
AX-93665120	1	834465
AX-93961283	1	836048
AX-93665123	1	838881
AX-93665124	1	840506
AX-93961289	1	854387
AX-93914149	1	854810
AX-93665129	1	861060
AX-93914153	1	866726
AX-93961297	1	867881
AX-93961298	1	869894
AX-94145767	1	870475
AX-93961299	1	871546
AX-93961301	1	873894
AX-93665138	1	875599
AX-93961303	1	877121
AX-93617925	1	879913
AX-93665141	1	881143
AX-93961307	1	885268
AX-93665143	1	887491
AX-93961308	1	891243
AX-93961309	1	892737
AX-93665146	1	894012
AX-93617930	1	894232
AX-93961311	1	894831
AX-93961312	1	897352
AX-93665149	1	898841
AX-93914163	1	906694
AX-93961316	1	911680
AX-93665150	1	923992
AX-93617939	1	926066
AX-93961318	1	930023
AX-93914172	1	930496
AX-93665152	1	931527
AX-93665153	1	934836
AX-93665154	1	936884
AX-93961321	1	938127
AX-93961322	1	940532
AX-93665156	1	941140
AX-93665157	1	943175
AX-93665158	1	944281
AX-93665159	1	945785
AX-93961326	1	945940
AX-93665161	1	950361
AX-93665162	1	952071
AX-93961330	1	953162
AX-93961331	1	953925
AX-93961332	1	956169
AX-93617949	1	960554
AX-93665165	1	964494
AX-93914182	1	968854
AX-93665166	1	976094
AX-93665167	1	977215
AX-93617957	1	978788
AX-93961336	1	980351
AX-93961337	1	982053
AX-93665169	1	983169
AX-93914189	1	984632
AX-93665170	1	985399
AX-93665171	1	986483
AX-93961341	1	988710
AX-93665173	1	989627
AX-93665175	1	992697
AX-93961345	1	995210
AX-93665178	1	997173
AX-93665179	1	1000014
AX-93665180	1	1002198
AX-93961350	1	1003973
AX-93961352	1	1008488
AX-93616100	1	1011703
AX-94265741	1	1014255
AX-93912320	1	1018702
AX-93961356	1	1021601
AX-93961357	1	1023775
AX-93665193	1	1031452
AX-93665195	1	1035551
AX-93961364	1	1035859
AX-93961365	1	1038557
AX-93665199	1	1041173
AX-93961369	1	1049850
AX-93961370	1	1055786
AX-93961371	1	1059080
AX-93961374	1	1067848
AX-93665207	1	1081826
AX-93665208	1	1085025
AX-93665211	1	1093239
AX-93961382	1	1101314
AX-94279030	1	1102444
AX-93961385	1	1108428
AX-93912338	1	1111931
AX-93961386	1	1112645
AX-93665218	1	1119053
AX-93961388	1	1120971
AX-93665220	1	1133119
AX-93665222	1	1149642
AX-93961395	1	1155608
AX-93665224	1	1156373
AX-93665225	1	1158733
AX-93961397	1	1160166
AX-93665227	1	1162283
AX-93665231	1	1172236
AX-93665233	1	1177950
AX-93961404	1	1179575
AX-93961406	1	1184072
AX-93665237	1	1184817
AX-93961408	1	1186651
AX-93616128	1	1187253
AX-93961411	1	1193501
AX-93961412	1	1194891
AX-93665245	1	1197650
AX-93665246	1	1199100
AX-93961416	1	1200383
AX-93665249	1	1203808
AX-93665250	1	1206655
AX-93616132	1	1236654
AX-93616134	1	1239657
AX-93961421	1	1240156
AX-93665253	1	1242800
AX-93616136	1	1249783
AX-93961425	1	1252468
AX-93961426	1	1256074
AX-93665258	1	1264823
AX-93961431	1	1267459
AX-93665261	1	1271032
AX-93912356	1	1272552
AX-93665264	1	1275712
AX-93912358	1	1276280
AX-93912359	1	1279274
AX-93912366	1	1304897
AX-93616148	1	1311245
AX-93912368	1	1312144
AX-93616150	1	1317088
AX-93665270	1	1320020
AX-93665271	1	1324201
AX-93961442	1	1329006
AX-93665275	1	1332523
AX-93961444	1	1333224
AX-93961445	1	1335010
AX-93665278	1	1337725
AX-93616153	1	1337915
AX-93961448	1	1339723
AX-93912375	1	1340063
AX-94279051	1	1342110
AX-93665281	1	1343126
AX-93961450	1	1344523
AX-93961452	1	1349533
AX-93961453	1	1351736
AX-93616158	1	1354379
AX-93961455	1	1357413
AX-93961456	1	1359700
AX-93911654	1	1373318
AX-93771395	1	1374789
AX-93912381	1	1375807
AX-93912382	1	1381858
AX-94279049	1	1387113
AX-93961459	1	1389785
AX-93616166	1	1399596
AX-93961460	1	1401365
AX-93961462	1	1404151
AX-93665295	1	1406697
AX-93961464	1	1407468
AX-93665298	1	1415176
AX-93961467	1	1419583
AX-93616173	1	1419895
AX-93961468	1	1420105
AX-93912393	1	1421593
AX-94273748	1	1426120
AX-93961471	1	1426379
AX-93616176	1	1427234
AX-93961473	1	1442172
AX-93665306	1	1442975
AX-93961475	1	1444909
AX-93665308	1	1445815
AX-93665309	1	1447127
AX-93665310	1	1459210
AX-93961479	1	1460793
AX-93961480	1	1463155
AX-93961481	1	1467552
AX-93665314	1	1476552
AX-93912400	1	1477709
AX-93961484	1	1478100
AX-93961485	1	1478395
AX-93665316	1	1480760
AX-93665317	1	1483062
AX-93961487	1	1484300
AX-93616185	1	1484645
AX-93665319	1	1485437
AX-93912405	1	1486278
AX-93961489	1	1486512
AX-93665321	1	1488887
AX-94273752	1	1489072
AX-93665322	1	1489220
AX-93665324	1	1492730
AX-93912408	1	1492967
AX-93665325	1	1494061
AX-93961495	1	1494711
AX-93961496	1	1497749
AX-93961497	1	1499855
AX-93961498	1	1502092
AX-93961499	1	1503568
AX-93665331	1	1507489
AX-93665332	1	1509266
AX-93912414	1	1511126
AX-93961503	1	1511623
AX-93961504	1	1512356
AX-93665335	1	1514216
AX-93961506	1	1515656
AX-93616197	1	1516126
AX-93961508	1	1519136
AX-94279063	1	1519206
AX-93961509	1	1519293
AX-93961510	1	1521109
AX-94273756	1	1522370
AX-93961512	1	1523175
AX-93616198	1	1524351
AX-93665343	1	1524827
AX-93665344	1	1526870
AX-93665345	1	1529181
AX-93665346	1	1530630
AX-93665347	1	1532028
AX-93912419	1	1534259
AX-93616202	1	1536242
AX-93665348	1	1537171
AX-94271703	1	1552281
AX-94279070	1	1555490
AX-93912423	1	1558436
AX-93961522	1	1560087
AX-93961523	1	1561870
AX-93961524	1	1567075
AX-93961525	1	1568686
AX-93961526	1	1574033
AX-93665356	1	1575054
AX-93961528	1	1578452
AX-93665358	1	1579517
AX-93961529	1	1580784
AX-93961530	1	1583878
AX-93665362	1	1589269
AX-93961534	1	1593205
AX-93665364	1	1594030
AX-93665365	1	1597111
AX-93665368	1	1601569
AX-93912429	1	1602584
AX-93961542	1	1604834
AX-93665372	1	1608907
AX-93665373	1	1617373
AX-93665374	1	1618962
AX-93616216	1	1619139
AX-93961547	1	1619461
AX-93961548	1	1623784
AX-93616219	1	1625194
AX-93665377	1	1626171
AX-93961550	1	1627406
AX-93665380	1	1636984
AX-93961555	1	1639856
AX-93665383	1	1647609
AX-93961558	1	1652103
AX-93665386	1	1654485
AX-93912441	1	1655957
AX-93665387	1	1662332
AX-93961563	1	1675677
AX-93912444	1	1677889
AX-93961565	1	1678715
AX-93665392	1	1680484
AX-93665393	1	1682651
AX-93665394	1	1683431
AX-93961569	1	1687660
AX-93665398	1	1695141
AX-93912447	1	1699126
AX-93961574	1	1707143
AX-93961575	1	1707377
AX-93616233	1	1711020
AX-93665407	1	1714080
AX-93665408	1	1716007
AX-93665409	1	1717495
AX-93665410	1	1719419
AX-93665411	1	1720918
AX-93616237	1	1724551
AX-93665412	1	1724933
AX-93665413	1	1725630
AX-93665414	1	1727437
AX-93665415	1	1730428
AX-93961587	1	1733176
AX-93961588	1	1734741
AX-93961590	1	1737845
AX-93961591	1	1739739
AX-93665421	1	1743132
AX-93961594	1	1744401
AX-93665423	1	1748235
AX-94273121	1	1748307
AX-93665424	1	1752198
AX-93665425	1	1754412
AX-93961600	1	1756917
AX-93912458	1	1759310
AX-93665427	1	1759488
AX-93665428	1	1761108
AX-93961605	1	1766204
AX-93961607	1	1767884
AX-93961608	1	1768007
AX-93665433	1	1774256
AX-93665435	1	1782418
AX-93961612	1	1784207
AX-93665438	1	1787119
AX-93616247	1	1789012
AX-93961615	1	1795672
AX-93665441	1	1798163
AX-93961617	1	1800091
AX-93665445	1	1804247
AX-93665446	1	1806556
AX-93961621	1	1806782
AX-93961622	1	1809037
AX-93961623	1	1811317
AX-93665448	1	1812404
AX-93961625	1	1814349
AX-93665450	1	1815164
AX-93961627	1	1816381
AX-93961630	1	1823831
AX-93665454	1	1840683
AX-93665455	1	1845308
AX-93961634	1	1847286
AX-93961636	1	1850468
AX-93665459	1	1854131
AX-93665460	1	1856055
AX-93665461	1	1856219
AX-93961640	1	1858241
AX-93961641	1	1860059
AX-93961642	1	1867536
AX-93616259	1	1869794
AX-93961643	1	1870333
AX-93665467	1	1872509
AX-93961645	1	1873864
AX-93961646	1	1875527
AX-93961647	1	1878309
AX-93961648	1	1880009
AX-93665472	1	1881556
AX-93912478	1	1881680
AX-93961650	1	1882790
AX-93665474	1	1884824
AX-93665476	1	1887384
AX-93665477	1	1888582
AX-93961655	1	1892224
AX-93616262	1	1892360
AX-93665479	1	1893780
AX-93665481	1	1897626
AX-93665482	1	1898782
AX-93665484	1	1902041
AX-93961661	1	1903393
AX-93912481	1	1905659
AX-93665487	1	1906013
AX-93912482	1	1908354
AX-93961665	1	1910836
AX-93665493	1	1928863
AX-93665494	1	1933186
AX-93961672	1	1934417
AX-93665496	1	1936064
AX-93616270	1	1939914
AX-93961677	1	1945691
AX-93961678	1	1946742
AX-93665500	1	1948026
AX-93665501	1	1950394
AX-93961681	1	1952049
AX-93665503	1	1952710
AX-93961683	1	1954516
AX-93665504	1	1964988
AX-93961686	1	1969664
AX-93665507	1	1971867
AX-93961688	1	1975451
AX-93912488	1	1984046
AX-93665510	1	1990790
AX-93665511	1	1994026
AX-93616277	1	1998253
AX-93961692	1	2001225
AX-93665515	1	2005559
AX-93961695	1	2006042
AX-93961696	1	2008207
AX-93665517	1	2010562
AX-93961698	1	2016367
AX-94271966	1	2018150
AX-93961700	1	2027398
AX-93961701	1	2028536
AX-93961702	1	2030564
AX-93665523	1	2032070
AX-93665524	1	2038742
AX-93961706	1	2043622
AX-93665528	1	2046921
AX-93665529	1	2047974
AX-94273409	1	2049722
AX-93616283	1	2055065
AX-93961713	1	2057466
AX-93961717	1	2065027
AX-93616287	1	2066377
AX-93665537	1	2066809
AX-93961719	1	2069489
AX-93912502	1	2071990
AX-93665541	1	2073879
AX-93665543	1	2076191
AX-93665544	1	2079381
AX-93961726	1	2094388
AX-93665547	1	2095774
AX-93665548	1	2098562
AX-93961728	1	2099180
AX-93665550	1	2102569
AX-93665551	1	2103850
AX-93665552	1	2106161
AX-93665555	1	2109086
AX-93616291	1	2109167
AX-93961734	1	2111846
AX-93665559	1	2113692
AX-93616292	1	2129247
AX-93665563	1	2129495
AX-93616294	1	2133457
AX-93961742	1	2133475
AX-93665565	1	2134208
AX-93911814	1	2136055
AX-94272349	1	2143275
AX-93665566	1	2144090
AX-93961746	1	2151579
AX-93961748	1	2158439
AX-93665572	1	2161539
AX-93665573	1	2163917
AX-93665574	1	2164734
AX-93961753	1	2169630
AX-93665579	1	2175960
AX-93961756	1	2177725
AX-93961758	1	2181630
AX-93665583	1	2183775
AX-93616295	1	2190156
AX-93961761	1	2191406
AX-93616296	1	2194218
AX-93665585	1	2194478
AX-93961763	1	2194901
AX-93665587	1	2196641
AX-93961765	1	2198389
AX-93665589	1	2200961
AX-94273775	1	2201905
AX-93665590	1	2202603
AX-93961767	1	2204769
AX-93665593	1	2211211
AX-93616298	1	2212020
AX-93665594	1	2212322
AX-93665596	1	2216362
AX-93665597	1	2217371
AX-94272941	1	2217817
AX-93961772	1	2217879
AX-93665599	1	2218810
AX-93616299	1	2220144
AX-93961774	1	2221111
AX-93912518	1	2222425
AX-93961775	1	2222989
AX-93616301	1	2224666
AX-93961776	1	2224793
AX-93961777	1	2225305
AX-93961780	1	2236299
AX-94273779	1	2239678
AX-93961782	1	2243812
AX-93912523	1	2247460
AX-93665613	1	2247896
AX-93961785	1	2249769
AX-93961786	1	2254418
AX-93912525	1	2255521
AX-93665617	1	2258187
AX-93961788	1	2259252
AX-93961790	1	2265313
AX-93961792	1	2267130
AX-93961794	1	2272993
AX-93961795	1	2275216
AX-93616308	1	2280156
AX-93665626	1	2281210
AX-93912529	1	2283465
AX-93961799	1	2284720
AX-93961801	1	2288081
AX-93616311	1	2288655
AX-93665629	1	2290680
AX-93665631	1	2292705
AX-94279115	1	2293526
AX-93961804	1	2296673
AX-94279123	1	2296765
AX-93961805	1	2296910
AX-93961806	1	2299287
AX-93665635	1	2304854
AX-93616314	1	2305260
AX-93665637	1	2308498
AX-93961809	1	2308784
AX-93961810	1	2310668
AX-93961811	1	2312171
AX-93961814	1	2318946
AX-93961815	1	2324804
AX-93961816	1	2326906
AX-93665647	1	2328469
AX-93665648	1	2330133
AX-93961819	1	2331164
AX-93665652	1	2351877
AX-93665654	1	2355011
AX-93961825	1	2356815
AX-93961826	1	2359858
AX-93961827	1	2361049
AX-93961828	1	2361525
AX-93665657	1	2362115
AX-93616321	1	2364117
AX-93912539	1	2365109
AX-93665659	1	2365896
AX-93912541	1	2368976
AX-93961832	1	2372691
AX-93961835	1	2379965
AX-93961837	1	2383452
AX-93961838	1	2385294
AX-93912543	1	2386948
AX-94279129	1	2390041
AX-93961839	1	2392038
AX-93961840	1	2395604
AX-93665672	1	2396885
AX-93961842	1	2400387
AX-93961843	1	2403684
AX-93665675	1	2405630
AX-93961845	1	2406658
AX-93961846	1	2408161
AX-93961847	1	2409882
AX-93665679	1	2412203
AX-93961849	1	2414703
AX-93961850	1	2417318
AX-93665683	1	2418063
AX-93961852	1	2419605
AX-93665685	1	2421895
AX-94272898	1	2422900
AX-93961854	1	2425550
AX-93961855	1	2427377
AX-93665690	1	2431755
AX-93961858	1	2433904
AX-93912552	1	2434279
AX-93616334	1	2435763
AX-93961859	1	2437068
AX-93665694	1	2438455
AX-93912553	1	2440159
AX-93961861	1	2443238
AX-93961862	1	2445871
AX-93961863	1	2446370
AX-93665698	1	2449554
AX-93665699	1	2451404
AX-93912557	1	2452772
AX-93665700	1	2453153
AX-93961869	1	2456332
AX-93665704	1	2460295
AX-93665706	1	2476615
AX-93961875	1	2489531
AX-93665710	1	2497363
AX-93961878	1	2512495
AX-93665714	1	2513550
AX-93960900	1	2515347
AX-94279145	1	2515401
AX-93665715	1	2515618
AX-93961881	1	2517373
AX-93961883	1	2519854
AX-93665720	1	2524231
AX-93665722	1	2526484
AX-93961891	1	2534573
AX-93665727	1	2538899
AX-93665728	1	2540333
AX-93665729	1	2551700
AX-93665730	1	2552952
AX-93665731	1	2553590
AX-93665732	1	2562107
AX-93961899	1	2564178
AX-93961900	1	2565284
AX-94265784	1	2568857
AX-93665736	1	2572219
AX-93961904	1	2575195
AX-93665738	1	2577058
AX-93961907	1	2580532
AX-93665741	1	2582401
AX-93961909	1	2586038
AX-93961910	1	2588317
AX-93665745	1	2588920
AX-93616356	1	2589432
AX-93961914	1	2597224
AX-93665750	1	2600588
AX-94279155	1	2601270
AX-93961918	1	2602766
AX-93665753	1	2606545
AX-93961920	1	2607561
AX-93665755	1	2609146
AX-93912582	1	2609684
AX-93665756	1	2610816
AX-93912583	1	2611077
AX-93665757	1	2612444
AX-94279154	1	2613966
AX-93616365	1	2615383
AX-93961923	1	2616565
AX-93616366	1	2616823
AX-93961924	1	2617168
AX-93665761	1	2626734
AX-93665762	1	2628496
AX-93961930	1	2631730
AX-94279149	1	2635266
AX-93616370	1	2636507
AX-93665766	1	2636839
AX-93665767	1	2639520
AX-93961934	1	2639851
AX-93665769	1	2641288
AX-93665772	1	2651710
AX-93912593	1	2653826
AX-93665773	1	2664009
AX-93665775	1	2666816
AX-93665776	1	2669857
AX-93665778	1	2673895
AX-93665779	1	2675044
AX-93961946	1	2677321
AX-93665780	1	2678146
AX-93665781	1	2679834
AX-93961948	1	2683893
AX-93961950	1	2688506
AX-93961951	1	2690683
AX-93912597	1	2691120
AX-93665787	1	2692349
AX-93961953	1	2694696
AX-93665789	1	2700306
AX-93665790	1	2703219
AX-93961957	1	2703492
AX-93616383	1	2704890
AX-93665793	1	2705679
AX-93961959	1	2710386
AX-93961960	1	2712005
AX-93665797	1	2714147
AX-93665798	1	2715248
AX-93912606	1	2724190
AX-93961966	1	2725613
AX-93961967	1	2726100
AX-93961968	1	2728263
AX-93961970	1	2734318
AX-93665808	1	2741210
AX-93961975	1	2746676
AX-93961976	1	2748274
AX-93961977	1	2750959
AX-93912613	1	2752717
AX-93912615	1	2754644
AX-93665814	1	2759470
AX-93912616	1	2762603
AX-93912618	1	2768519
AX-93665816	1	2770464
AX-93961982	1	2772760
AX-93961983	1	2773147
AX-93665819	1	2775457
AX-93665820	1	2776484
AX-93665821	1	2777280
AX-93912621	1	2777780
AX-93961985	1	2781974
AX-93961987	1	2788990
AX-93912625	1	2789663
AX-93616409	1	2791253
AX-93665828	1	2793108
AX-93912629	1	2795767
AX-93961990	1	2795947
AX-93961991	1	2797804
AX-93961992	1	2801134
AX-94279161	1	2801397
AX-93665832	1	2804388
AX-93665833	1	2806258
AX-93616415	1	2811913
AX-93665838	1	2823979
AX-93961999	1	2825686
AX-93665840	1	2827459
AX-93665841	1	2829331
AX-93616417	1	2829489
AX-93665842	1	2830611
AX-93665843	1	2831335
AX-93616419	1	2833671
AX-93962003	1	2835877
AX-93962004	1	2836376
AX-93665847	1	2841059
AX-93962007	1	2842896
AX-93962009	1	2845884
AX-93962010	1	2848223
AX-93665852	1	2849016
AX-93665853	1	2850368
AX-93962013	1	2852565
AX-93962015	1	2855086
AX-93665858	1	2859312
AX-93962018	1	2860546
AX-93665860	1	2861378
AX-93665862	1	2865339
AX-93665863	1	2868277
AX-93962022	1	2871037
AX-93962023	1	2872463
AX-93962025	1	2874353
AX-93962027	1	2877711
AX-93665869	1	2881669
AX-93665870	1	2883110
AX-93962031	1	2886654
AX-93665873	1	2898277
AX-93665876	1	2903647
AX-93962034	1	2905582
AX-93962035	1	2907521
AX-93962038	1	2914787
AX-93912652	1	2918519
AX-93665884	1	2919027
AX-93665885	1	2919618
AX-93665887	1	2922205
AX-93665888	1	2924874
AX-93665889	1	2925932
AX-93665890	1	2930046
AX-93962045	1	2930679
AX-93962046	1	2931850
AX-93665893	1	2934596
AX-93962048	1	2935282
AX-93665895	1	2936900
AX-93665896	1	2938441
AX-93665897	1	2948897
AX-93665898	1	2962202
AX-93962053	1	2963339
AX-93962055	1	2986667
AX-93665902	1	2988861
AX-93962057	1	2990016
AX-93962058	1	2991573
AX-93962059	1	2994540
AX-93665906	1	3000390
AX-93665907	1	3002743
AX-93962064	1	3004109
AX-93665909	1	3005519
AX-93665910	1	3007941
AX-93962067	1	3010974
AX-93665912	1	3011698
AX-93665915	1	3021204
AX-93665918	1	3030481
AX-93616461	1	3034119
AX-93962077	1	3034286
AX-93912679	1	3035821
AX-93665921	1	3036139
AX-94265795	1	3039509
AX-93616465	1	3041029
AX-93962081	1	3042742
AX-93962082	1	3044037
AX-93962083	1	3050459
AX-93962084	1	3051159
AX-93962085	1	3053739
AX-93616469	1	3054414
AX-93665931	1	3059159
AX-93962089	1	3062425
AX-93665934	1	3064104
AX-93665935	1	3066712
AX-93962092	1	3067890
AX-93665937	1	3069565
AX-93665941	1	3075292
AX-93962099	1	3079574
AX-93665944	1	3080358
AX-94279190	1	3082730
AX-93665945	1	3095326
AX-93665947	1	3099454
AX-94273800	1	3102525
AX-93962106	1	3104047
AX-93665951	1	3111441
AX-93962109	1	3112131
AX-93665952	1	3118279
AX-93962112	1	3121850
AX-93962114	1	3127533
AX-93912699	1	3131179
AX-93665961	1	3136965
AX-93665962	1	3138135
AX-94279189	1	3140139
AX-93665963	1	3145310
AX-93665964	1	3147183
AX-93962122	1	3150408
AX-94279187	1	3163141
AX-93616491	1	3164771
AX-93665966	1	3165052
AX-93665969	1	3171074
AX-93962128	1	3172025
AX-93962129	1	3174685
AX-93962130	1	3176678
AX-93962132	1	3179622
AX-93912707	1	3181142
AX-93665974	1	3184368
AX-93665975	1	3186416
AX-93962137	1	3192038
AX-93962142	1	3200120
AX-93665984	1	3201018
AX-93665986	1	3206996
AX-93962146	1	3210112
AX-93962147	1	3212077
AX-93962148	1	3212740
AX-93665991	1	3215114
AX-93962150	1	3217249
AX-93962151	1	3218900
AX-93665993	1	3219640
AX-93962153	1	3221320
AX-93665995	1	3222928
AX-93962156	1	3225829
AX-93665998	1	3226927
AX-93666000	1	3232330
AX-93666001	1	3235103
AX-93666003	1	3237932
AX-93666004	1	3238910
AX-93912717	1	3239895
AX-93962163	1	3247212
AX-93962165	1	3258272
AX-93678775	1	3268837
AX-93962167	1	3268890
AX-93962168	1	3269565
AX-93962169	1	3271206
AX-93962170	1	3273635
AX-93666015	1	3273980
AX-93666016	1	3278288
AX-93962174	1	3280638
AX-93666019	1	3282112
AX-93962176	1	3283564
AX-93616514	1	3284000
AX-93666021	1	3285326
AX-93616515	1	3286151
AX-93962178	1	3289651
AX-93962179	1	3290431
AX-94279194	1	3293266
AX-93912731	1	3296913
AX-93912733	1	3299053
AX-93666026	1	3301908
AX-94279198	1	3303109
AX-93666028	1	3306891
AX-93912736	1	3313793
AX-93912737	1	3314948
AX-93912738	1	3316576
AX-93962187	1	3317173
AX-93912741	1	3320641
AX-93912742	1	3323491
AX-93962188	1	3324042
AX-93962191	1	3332447
AX-93962192	1	3334015
AX-93962193	1	3334730
AX-93962194	1	3335722
AX-93912595	1	3337121
AX-93666041	1	3340396
AX-93616529	1	3342908
AX-94279207	1	3345487
AX-93962199	1	3348998
AX-93666045	1	3350420
AX-93666047	1	3353819
AX-93666048	1	3354234
AX-93616532	1	3355401
AX-93962205	1	3356655
AX-93962207	1	3359956
AX-93666052	1	3362560
AX-93912753	1	3369665
AX-93666055	1	3375051
AX-93616540	1	3376143
AX-93962212	1	3376881
AX-93666057	1	3378284
AX-93616541	1	3378664
AX-93666058	1	3380456
AX-93912757	1	3382791
AX-93666060	1	3383312
AX-93962217	1	3386071
AX-93912758	1	3386157
AX-93962218	1	3387148
AX-94279204	1	3388000
AX-93666063	1	3390492
AX-93666064	1	3393518
AX-93666066	1	3397136
AX-93666067	1	3398480
AX-93962225	1	3399775
AX-93666069	1	3401076
AX-93666070	1	3404412
AX-93912761	1	3405259
AX-93666071	1	3405569
AX-93962229	1	3407379
AX-93666073	1	3409858
AX-93616548	1	3411399
AX-93962231	1	3411862
AX-93962232	1	3413595
AX-93912765	1	3415664
AX-93666077	1	3416787
AX-93962234	1	3418439
AX-93666079	1	3420246
AX-93666080	1	3422447
AX-93666081	1	3423442
AX-93666082	1	3424702
AX-94273812	1	3427569
AX-93666083	1	3429085
AX-93666084	1	3431529
AX-93666085	1	3433199
AX-93962242	1	3436182
AX-93666090	1	3439508
AX-93666091	1	3440809
AX-93962249	1	3442530
AX-93962250	1	3444003
AX-93666094	1	3445835
AX-93666095	1	3447490
AX-93912777	1	3459244
AX-93666100	1	3459443
AX-93962259	1	3460719
AX-93616563	1	3462614
AX-93962246	1	3488447
AX-93616556	1	3492319
AX-93616573	1	3501824
AX-93616575	1	3506150
AX-93666109	1	3514957
AX-93962268	1	3516123
AX-93666111	1	3517530
AX-93912792	1	3518918
AX-93962270	1	3519199
AX-93962272	1	3524244
AX-93912794	1	3524659
AX-93666115	1	3526907
AX-93666116	1	3527307
AX-93616581	1	3531016
AX-93666117	1	3531120
AX-93666118	1	3532935
AX-93666119	1	3533634
AX-93912798	1	3536312
AX-93962278	1	3536357
AX-93666121	1	3536998
AX-93962280	1	3539199
AX-93666123	1	3539893
AX-94265808	1	3545337
AX-93666125	1	3545634
AX-93666126	1	3546973
AX-93666127	1	3548016
AX-93960690	1	3548969
AX-93664401	1	3549174
AX-93962287	1	3550859
AX-93962288	1	3553607
AX-93666128	1	3554957
AX-93666129	1	3557194
AX-93962290	1	3557872
AX-93962291	1	3559195
AX-93616594	1	3562374
AX-93666133	1	3563759
AX-93666134	1	3563949
AX-93666135	1	3565582
AX-93962296	1	3570169
AX-93666138	1	3570637
AX-93912809	1	3572109
AX-93666139	1	3573195
AX-93912811	1	3574562
AX-93666141	1	3576406
AX-93962301	1	3576751
AX-93962302	1	3578599
AX-93616602	1	3579236
AX-93962303	1	3579893
AX-94265810	1	3581399
AX-93962304	1	3581851
AX-93912817	1	3582882
AX-93666146	1	3585245
AX-93616605	1	3585728
AX-93666148	1	3589173
AX-93912821	1	3589949
AX-93962308	1	3590851
AX-93962309	1	3591018
AX-93666151	1	3593367
AX-93616611	1	3593666
AX-93962311	1	3594341
AX-93616613	1	3595283
AX-93912826	1	3597525
AX-93962313	1	3598720
AX-93962314	1	3600524
AX-93666156	1	3601729
AX-93616618	1	3605648
AX-93666158	1	3605781
AX-93666159	1	3607174
AX-94279221	1	3608616
AX-93962318	1	3611248
AX-93962320	1	3613499
AX-93666163	1	3617929
AX-93666164	1	3619834
AX-93912837	1	3621880
AX-93666168	1	3628583
AX-93616627	1	3629649
AX-93666169	1	3629959
AX-93616628	1	3632720
AX-93666171	1	3632961
AX-93962330	1	3635759
AX-93962331	1	3639396
AX-93962332	1	3640628
AX-93962333	1	3645120
AX-93666176	1	3646507
AX-93962336	1	3649306
AX-93616633	1	3650081
AX-93666180	1	3655065
AX-93666182	1	3661098
AX-93962340	1	3661500
AX-93666184	1	3665922
AX-93962342	1	3666786
AX-93962343	1	3668154
AX-93666187	1	3670108
AX-93962345	1	3671564
AX-93962347	1	3674453
AX-93912855	1	3676646
AX-93962348	1	3677305
AX-93666190	1	3677702
AX-93912857	1	3678504
AX-93962350	1	3679121
AX-93616643	1	3680308
AX-93666192	1	3680733
AX-93666193	1	3682504
AX-94273814	1	3685841
AX-93666194	1	3685933
AX-93666195	1	3687708
AX-93616647	1	3689801
AX-93666197	1	3696730
AX-93962358	1	3698819
AX-93912866	1	3702441
AX-93666201	1	3705007
AX-93962362	1	3708184
AX-93666204	1	3714934
AX-93962364	1	3717213
AX-93962365	1	3718310
AX-93962367	1	3722751
AX-93616661	1	3725157
AX-94279228	1	3726819
AX-93666208	1	3731562
AX-93962372	1	3734773
AX-93666210	1	3735196
AX-93666211	1	3736865
AX-93616668	1	3740902
AX-93666212	1	3743450
AX-93666213	1	3745127
AX-93616670	1	3745642
AX-93666214	1	3747665
AX-93666215	1	3754141
AX-93666216	1	3754489
AX-93616675	1	3757179
AX-93666217	1	3758447
AX-93666219	1	3761711
AX-93962383	1	3763172
AX-93962384	1	3764243
AX-93666222	1	3769006
AX-93666223	1	3770840
AX-93666224	1	3772305
AX-93962387	1	3773071
AX-93616679	1	3774705
AX-93666226	1	3776641
AX-93666227	1	3777873
AX-94279241	1	3780008
AX-93962390	1	3781857
AX-93616681	1	3782666
AX-93962392	1	3789744
AX-93616687	1	3792381
AX-93666230	1	3794405
AX-93912901	1	3795626
AX-93962395	1	3796597
AX-93962396	1	3800070
AX-93962397	1	3801002
AX-93666234	1	3802847
AX-93962398	1	3804925
AX-93962399	1	3805698
AX-93666237	1	3807251
AX-93666238	1	3810082
AX-93962403	1	3812215
AX-93666241	1	3815080
AX-93666242	1	3816242
AX-93912909	1	3819706
AX-93666245	1	3820130
AX-93912910	1	3820936
AX-93666246	1	3825308
AX-93912911	1	3827638
AX-93666248	1	3828913
AX-93666250	1	3831446
AX-93666251	1	3832844
AX-93962414	1	3844393
AX-93666253	1	3846736
AX-93666254	1	3849124
AX-93962418	1	3852090
AX-93666256	1	3852458
AX-93616708	1	3852847
AX-93666257	1	3854582
AX-93616710	1	3854862
AX-93912921	1	3855903
AX-93666259	1	3857142
AX-93616713	1	3858984
AX-93962423	1	3860405
AX-93616715	1	3860689
AX-93666262	1	3862621
AX-93962425	1	3863506
AX-93912929	1	3866291
AX-93666264	1	3868324
AX-93962431	1	3879535
AX-93962434	1	3888173
AX-93962435	1	3889631
AX-93962436	1	3890743
AX-93616726	1	3896295
AX-93962439	1	3900522
AX-93962440	1	3904997
AX-93962442	1	3908185
AX-93666280	1	3910222
AX-93666281	1	3914247
AX-93912949	1	3917493
AX-93666283	1	3918417
AX-93912952	1	3923186
AX-93962448	1	3928035
AX-93616738	1	3928357
AX-93666287	1	3930599
AX-93962452	1	3934462
AX-93962453	1	3936574
AX-93666292	1	3937264
AX-93616742	1	3938367
AX-93666293	1	3938880
AX-93666294	1	3946461
AX-93616745	1	3947281
AX-93962460	1	3949347
AX-93666297	1	3949512
AX-93962462	1	3950372
AX-93962463	1	3951484
AX-93962464	1	3955057
AX-93666301	1	3956317
AX-93666302	1	3962171
AX-93962467	1	3963560
AX-93962469	1	3966197
AX-93912967	1	3967283
AX-93666307	1	3971522
AX-93666308	1	3972956
AX-93666309	1	3974177
AX-93666310	1	3975935
AX-93666311	1	3977116
AX-93616755	1	3977366
AX-93962475	1	3981243
AX-93962476	1	3983600
AX-93666315	1	3987359
AX-93962480	1	3989679
AX-93962481	1	3990890
AX-93666319	1	3992940
AX-93962483	1	3994382
AX-93962484	1	3995561
AX-93962485	1	3997632
AX-93962486	1	3998483
AX-93666325	1	4001930
AX-93616763	1	4003481
AX-93962488	1	4004070
AX-93962489	1	4004945
AX-93666327	1	4007369
AX-93666328	1	4008560
AX-93962493	1	4011032
AX-93962494	1	4012317
AX-93616768	1	4014575
AX-93962495	1	4014587
AX-93962496	1	4015714
AX-93666333	1	4017911
AX-93666335	1	4020421
AX-93912985	1	4021561
AX-93616773	1	4025621
AX-94273821	1	4027409
AX-93962502	1	4028359
AX-93666338	1	4029929
AX-93912988	1	4031626
AX-93616778	1	4033431
AX-93962505	1	4033548
AX-93962506	1	4035581
AX-93962508	1	4038067
AX-93962509	1	4040515
AX-93666343	1	4041979
AX-93962511	1	4045170
AX-93962513	1	4048815
AX-93962514	1	4051768
AX-93962515	1	4053708
AX-93616782	1	4053838
AX-93962516	1	4056956
AX-93912997	1	4058558
AX-93666352	1	4061282
AX-93912999	1	4061498
AX-93666353	1	4063172
AX-93616789	1	4066182
AX-93962522	1	4068348
AX-93616791	1	4069462
AX-93666357	1	4071569
AX-93666359	1	4073999
AX-93962528	1	4078230
AX-93666363	1	4084758
AX-93913007	1	4084976
AX-93962530	1	4085142
AX-93962531	1	4087632
AX-93666367	1	4091079
AX-93666368	1	4091575
AX-93616797	1	4093095
AX-94273819	1	4096800
AX-93616799	1	4102428
AX-93913012	1	4103972
AX-93962536	1	4104240
AX-93962538	1	4106759
AX-93666373	1	4108186
AX-93616802	1	4108863
AX-93962540	1	4109124
AX-93962541	1	4115350
AX-93666376	1	4115528
AX-93962543	1	4118086
AX-93962544	1	4119565
AX-93962545	1	4120753
AX-93913018	1	4121035
AX-93962546	1	4122359
AX-93962547	1	4124622
AX-93962549	1	4127970
AX-93616809	1	4128821
AX-93666381	1	4130418
AX-93962551	1	4130783
AX-94279256	1	4132973
AX-93666383	1	4134208
AX-93616812	1	4134430
AX-93666384	1	4135653
AX-93666385	1	4137198
AX-93666388	1	4143594
AX-93666389	1	4145525
AX-93913028	1	4156374
AX-93913029	1	4158568
AX-93666391	1	4173898
AX-93962562	1	4182508
AX-93666394	1	4183857
AX-93962566	1	4190505
AX-93666399	1	4191641
AX-93962568	1	4195803
AX-93913037	1	4196805
AX-93666403	1	4197856
AX-93666404	1	4198178
AX-93666405	1	4199596
AX-93616826	1	4200919
AX-93962571	1	4203170
AX-93666408	1	4207575
AX-93962573	1	4208838
AX-93962574	1	4209589
AX-93913041	1	4209724
AX-93962575	1	4210998
AX-93666414	1	4216070
AX-93666415	1	4217657
AX-93666416	1	4218349
AX-93666417	1	4219309
AX-93962582	1	4220293
AX-93962583	1	4221396
AX-93962584	1	4222299
AX-93616832	1	4222599
AX-93913047	1	4227334
AX-93962585	1	4228158
AX-93962586	1	4228610
AX-93962587	1	4230108
AX-93666423	1	4231969
AX-93616836	1	4233152
AX-93666424	1	4235089
AX-93666430	1	4251059
AX-93666431	1	4254498
AX-93962596	1	4264409
AX-93962597	1	4265609
AX-93666434	1	4266849
AX-93666435	1	4268391
AX-93666437	1	4272776
AX-93962603	1	4276415
AX-93666440	1	4278792
AX-93616850	1	4281453
AX-93962605	1	4281831
AX-93962606	1	4283806
AX-93962607	1	4287689
AX-93666444	1	4289243
AX-93616852	1	4289990
AX-93666445	1	4292036
AX-93666446	1	4293485
AX-93962611	1	4294412
AX-93666448	1	4297180
AX-93962613	1	4297795
AX-93913072	1	4298343
AX-93962614	1	4300141
AX-93962615	1	4300537
AX-94279265	1	4302340
AX-93666452	1	4303179
AX-94279266	1	4304822
AX-93962617	1	4305505
AX-93962618	1	4306567
AX-93666455	1	4307167
AX-93616859	1	4308169
AX-93962619	1	4308528
AX-93962620	1	4311229
AX-93962621	1	4312619
AX-93666460	1	4317707
AX-93666461	1	4318565
AX-93962628	1	4327114
AX-93913085	1	4328318
AX-93962630	1	4330221
AX-93962631	1	4331104
AX-93616870	1	4332865
AX-93666467	1	4332916
AX-93962633	1	4334754
AX-93962634	1	4335702
AX-94279272	1	4338459
AX-93962635	1	4339895
AX-93666472	1	4345067
AX-93962639	1	4350120
AX-93913091	1	4352896
AX-93666474	1	4352929
AX-93962641	1	4354371
AX-93666475	1	4354912
AX-93666477	1	4358735
AX-93666478	1	4361360
AX-93962647	1	4364739
AX-93962648	1	4366478
AX-93913097	1	4366706
AX-93962649	1	4367787
AX-93666482	1	4372380
AX-93962651	1	4373780
AX-93962652	1	4376302
AX-93666485	1	4377278
AX-93666488	1	4381371
AX-94209759	1	4382414
AX-93666489	1	4384238
AX-93666490	1	4385348
AX-93913101	1	4386523
AX-93666491	1	4386992
AX-93962659	1	4389359
AX-93962660	1	4390717
AX-93962661	1	4392312
AX-93962662	1	4393572
AX-93962663	1	4395695
AX-93913106	1	4400839
AX-93962664	1	4403205
AX-93962665	1	4405423
AX-93962666	1	4406113
AX-93962668	1	4409668
AX-93666498	1	4411385
AX-93666499	1	4413493
AX-93666500	1	4414211
AX-93962672	1	4419021
AX-93962673	1	4426827
AX-93616902	1	4434806
AX-93962674	1	4438693
AX-93962675	1	4441164
AX-93962678	1	4448236
AX-93666508	1	4450790
AX-93913121	1	4451631
AX-93666509	1	4454801
AX-93616908	1	4456969
AX-93962682	1	4457366
AX-93616909	1	4459263
AX-93666513	1	4460397
AX-93962686	1	4463707
AX-93616911	1	4465190
AX-93666518	1	4465421
AX-93666519	1	4467246
AX-93962689	1	4468839
AX-93962690	1	4470338
AX-93962691	1	4471895
AX-93616912	1	4472283
AX-93666525	1	4478209
AX-93666526	1	4485943
AX-93962695	1	4486927
AX-94273845	1	4488372
AX-93666528	1	4490039
AX-93666529	1	4491307
AX-93666530	1	4493256
AX-93666531	1	4494278
AX-93913136	1	4502349
AX-93666534	1	4503829
AX-93962707	1	4507082
AX-93666538	1	4510641
AX-93962710	1	4512032
AX-93962713	1	4515963
AX-93962714	1	4519912
AX-93666545	1	4520637
AX-93962716	1	4523076
AX-93962717	1	4523755
AX-93666548	1	4526938
AX-93913140	1	4527712
AX-93962721	1	4530503
AX-93913142	1	4530637
AX-93962722	1	4531594
AX-93913143	1	4532082
AX-93666552	1	4535497
AX-93666553	1	4537131
AX-93666554	1	4537417
AX-93962728	1	4540515
AX-93962730	1	4543238
AX-93962731	1	4544933
AX-93913149	1	4545337
AX-93962734	1	4558721
AX-93666560	1	4559033
AX-93962737	1	4564462
AX-93962738	1	4565263
AX-93962739	1	4567579
AX-93913156	1	4567739
AX-93962740	1	4568534
AX-93666565	1	4570284
AX-93962742	1	4571871
AX-93666567	1	4573430
AX-93962747	1	4582246
AX-93962748	1	4583751
AX-93666572	1	4584828
AX-93962750	1	4587262
AX-93666573	1	4588424
AX-93666574	1	4590310
AX-93666575	1	4591395
AX-93616944	1	4591624
AX-93962754	1	4592679
AX-93962755	1	4595085
AX-93913162	1	4595730
AX-93962756	1	4595782
AX-93962757	1	4598255
AX-93962758	1	4599677
AX-93962759	1	4603645
AX-93666580	1	4605886
AX-93666581	1	4607374
AX-93616950	1	4608936
AX-93666582	1	4609217
AX-93962763	1	4610568
AX-93666583	1	4611861
AX-93666584	1	4613245
AX-93962765	1	4615516
AX-93962766	1	4618348
AX-93666591	1	4627568
AX-93913169	1	4628512
AX-93913170	1	4630625
AX-93962771	1	4633286
AX-93913174	1	4641410
AX-93962773	1	4644033
AX-93962775	1	4646764
AX-93913176	1	4647504
AX-93616960	1	4648933
AX-93962776	1	4649792
AX-93666596	1	4651425
AX-93962778	1	4652002
AX-93616963	1	4655704
AX-93962780	1	4656485
AX-93962782	1	4662351
AX-93666604	1	4664613
AX-93962785	1	4666141
AX-93913184	1	4667469
AX-93666607	1	4669394
AX-93616972	1	4673102
AX-93666608	1	4673429
AX-93962789	1	4675226
AX-93616975	1	4675603
AX-93962792	1	4693339
AX-93666611	1	4695885
AX-93666612	1	4704584
AX-93617005	1	4707800
AX-93962798	1	4721387
AX-93666619	1	4722345
AX-93962801	1	4725022
AX-93962802	1	4725233
AX-93962804	1	4729091
AX-93666623	1	4730531
AX-93617034	1	4733340
AX-93962806	1	4735206
AX-93962807	1	4735410
AX-93666625	1	4737623
AX-93962809	1	4738011
AX-93617042	1	4739015
AX-93666628	1	4742531
AX-93666629	1	4742792
AX-93962813	1	4744512
AX-93666633	1	4750210
AX-93666634	1	4752077
AX-93666635	1	4754421
AX-93962818	1	4755393
AX-94273867	1	4764444
AX-93666638	1	4765340
AX-93913286	1	4772151
AX-93962821	1	4772287
AX-93962824	1	4778222
AX-93913289	1	4780709
AX-93962825	1	4781579
AX-93962827	1	4786080
AX-93666647	1	4788470
AX-93913292	1	4789169
AX-93913294	1	4791042
AX-93666648	1	4796152
AX-93666650	1	4799984
AX-93962831	1	4800595
AX-93962832	1	4802195
AX-93617093	1	4807729
AX-93962835	1	4810021
AX-93962836	1	4812477
AX-93666655	1	4813611
AX-93962838	1	4814992
AX-93913322	1	4815609
AX-93962840	1	4818123
AX-93666660	1	4819953
AX-93962842	1	4821220
AX-93962843	1	4822818
AX-93666663	1	4825101
AX-93962845	1	4827255
AX-93962846	1	4830766
AX-93962848	1	4835056
AX-93962849	1	4836662
AX-93666668	1	4837140
AX-93913358	1	4842159
AX-93962851	1	4844851
AX-93617152	1	4848910
AX-93666671	1	4851806
AX-93666672	1	4853182
AX-93913373	1	4853570
AX-93617162	1	4854784
AX-93962854	1	4855606
AX-93666674	1	4856413
AX-93617166	1	4856448
AX-93666675	1	4859639
AX-93666677	1	4863796
AX-93962858	1	4865098
AX-93617181	1	4865861
AX-93666679	1	4874413
AX-93666680	1	4876631
AX-93666681	1	4879005
AX-93617193	1	4879416
AX-93962861	1	4880677
AX-93962862	1	4881943
AX-93962863	1	4883802
AX-93962864	1	4885304
AX-93666689	1	4894096
AX-93666690	1	4895074
AX-93666691	1	4899695
AX-93666692	1	4904240
AX-93666693	1	4904939
AX-93962873	1	4907012
AX-93666695	1	4911819
AX-93666696	1	4913781
AX-93962875	1	4915250
AX-93666697	1	4916964
AX-93666698	1	4918299
AX-94279372	1	4925351
AX-93666703	1	4927891
AX-93962882	1	4930034
AX-93962884	1	4933115
AX-93962885	1	4934760
AX-93666708	1	4939206
AX-93617244	1	4939332
AX-93666709	1	4941573
AX-93913466	1	4946302
AX-93962892	1	4949154
AX-93666714	1	4951163
AX-93962894	1	4952355
AX-93666717	1	4955832
AX-93913484	1	4956237
AX-93666718	1	4957328
AX-93962898	1	4965068
AX-93666723	1	4967452
AX-93617287	1	4967740
AX-93962900	1	4967750
AX-93617289	1	4969524
AX-93666724	1	4969547
AX-93962903	1	4972504
AX-93913501	1	4973015
AX-93962904	1	4973992
AX-93962905	1	4975525
AX-93962906	1	4977057
AX-93962907	1	4980089
AX-93962908	1	4981883
AX-93666729	1	4983134
AX-93617307	1	4984171
AX-93666731	1	4986041
AX-93666732	1	4988921
AX-93913522	1	4988928
AX-93962911	1	4989218
AX-93962912	1	4991336
AX-93666734	1	4994030
AX-93617321	1	4998300
AX-93666737	1	5000546
AX-93962915	1	5001134
AX-93962916	1	5003549
AX-93962917	1	5004131
AX-93913538	1	5004857
AX-93962918	1	5006829
AX-93962920	1	5016295
AX-93962921	1	5022475
AX-93666746	1	5024147
AX-93962925	1	5041953
AX-93962926	1	5042567
AX-93666748	1	5050831
AX-93666749	1	5053026
AX-93962929	1	5053707
AX-93962930	1	5055597
AX-93617375	1	5057730
AX-93962932	1	5069378
AX-93962934	1	5075694
AX-93962935	1	5083821
AX-93666756	1	5097686
AX-93962938	1	5099207
AX-93962940	1	5108697
AX-93617419	1	5111286
AX-94265899	1	5124091
AX-93962942	1	5127134
AX-94265900	1	5130372
AX-93913652	1	5136600
AX-93666759	1	5137766
AX-93913653	1	5137842
AX-93913655	1	5140207
AX-93962945	1	5155710
AX-93913671	1	5157317
AX-93666762	1	5167619
AX-93666763	1	5168063
AX-93913684	1	5172471
AX-93962949	1	5177886
AX-94265906	1	5191918
AX-93913722	1	5197371
AX-93962954	1	5204793
AX-93962955	1	5206497
AX-93913748	1	5211216
AX-93666771	1	5211244
AX-93617532	1	5214097
AX-93617535	1	5215748
AX-93666772	1	5217109
AX-94279453	1	5218976
AX-93666773	1	5226572
AX-93666774	1	5235932
AX-93617551	1	5236154
AX-93666775	1	5240781
AX-93913768	1	5242594
AX-93666777	1	5243187
AX-93617555	1	5243777
AX-93666778	1	5247274
AX-94273109	1	5252510
AX-93962963	1	5254340
AX-93913776	1	5256643
AX-93962964	1	5257485
AX-93666780	1	5261433
AX-93666781	1	5263426
AX-93666783	1	5265444
AX-93666784	1	5267711
AX-93962970	1	5269217
AX-93962971	1	5271054
AX-93977256	1	5272280
AX-93666788	1	5273911
AX-93666790	1	5277843
AX-93913802	1	5277960
AX-93962976	1	5278313
AX-93962980	1	5284759
AX-93666797	1	5289029
AX-93666798	1	5289242
AX-93666799	1	5292207
AX-93962985	1	5292650
AX-93962986	1	5294287
AX-93666802	1	5297036
AX-93962988	1	5297420
AX-93666804	1	5299204
AX-93962990	1	5302317
AX-93913826	1	5304645
AX-93666808	1	5305434
AX-93666809	1	5308390
AX-93962994	1	5310911
AX-93666811	1	5312269
AX-93666812	1	5319041
AX-93666817	1	5328673
AX-93617622	1	5329895
AX-93666818	1	5332366
AX-93666821	1	5336602
AX-93666822	1	5338742
AX-93963005	1	5340931
AX-93963006	1	5342306
AX-93963007	1	5347082
AX-93617631	1	5353524
AX-93666826	1	5354633
AX-93963009	1	5359416
AX-93666829	1	5361714
AX-93963013	1	5367868
AX-93666831	1	5369296
AX-93963014	1	5371045
AX-93963015	1	5383646
AX-93666833	1	5384017
AX-93963017	1	5392325
AX-93913875	1	5393141
AX-93963018	1	5393442
AX-93666836	1	5399781
AX-93666837	1	5401605
AX-93666838	1	5403989
AX-93963023	1	5406841
AX-93666841	1	5408345
AX-93963025	1	5409460
AX-93666843	1	5411481
AX-93666844	1	5413207
AX-93666845	1	5418891
AX-93963029	1	5420621
AX-93666846	1	5423310
AX-93913905	1	5425489
AX-93666847	1	5430153
AX-93666848	1	5444642
AX-93963033	1	5457410
AX-93617727	1	5457607
AX-93963034	1	5462227
AX-93666850	1	5471224
AX-93963037	1	5477753
AX-93963039	1	5485781
AX-93666853	1	5490205
AX-93963042	1	5490886
AX-93963043	1	5492926
AX-93666856	1	5494119
AX-93963045	1	5495997
AX-93666858	1	5498989
AX-93666859	1	5500339
AX-93666862	1	5507076
AX-93963055	1	5511814
AX-93963056	1	5515254
AX-93963058	1	5517970
AX-93914021	1	5521096
AX-93963060	1	5522352
AX-93963062	1	5524089
AX-93666873	1	5526191
AX-93666874	1	5527323
AX-93963064	1	5528861
AX-93963066	1	5532528
AX-93963067	1	5534905
AX-93666878	1	5537495
AX-93666879	1	5542286
AX-93666880	1	5543362
AX-93963072	1	5546428
AX-93666883	1	5551027
AX-93666884	1	5551282
AX-93963075	1	5552910
AX-93617824	1	5558160
AX-93963079	1	5561072
AX-93963080	1	5563037
AX-93666890	1	5572755
AX-93963082	1	5574034
AX-93666892	1	5578564
AX-93963085	1	5581251
AX-93666893	1	5582173
AX-93963086	1	5587429
AX-93666897	1	5588468
AX-93666899	1	5591363
AX-93666900	1	5593665
AX-93666903	1	5599863
AX-93963093	1	5602703
AX-93666907	1	5608588
AX-93963097	1	5610532
AX-93963098	1	5614883
[truncated: 350,609+ more rows]
