# Supplementary material for: The Myb73–GDPD2–GA2ox1 transcriptional regulatory module confers phosphate deficiency tolerance in soybean
Source: Plant Cell. 2024 Feb 12;36(6):2176–200. doi: 10.1093/plcell/koae041 (PMC11132883; doi:10.1093/plcell/koae041)
Supplement: koae041_Supplementary_Data [file koae041_supplementary_data.zip › TPC2023RA00539DR2_Supplemental_Data_Set_2.xlsx]

## Sheet: Fig. 1
Supplemental Data. Hu et al. (2024). Myb73-GDPD2-GA2ox1 confers LP tolerance. Plant Cell.
Supplemental Data Set 2: Statistical analyses
Fig. 1L	Promoter activity	t test by GraphPad Prism 8
Code	Genotype	Mean		Unpaired t test
Column A	W82	0.0535333		P value:	0.0002
Column B	Jack	0.0377533		P value summary	***
				Signigicantly different (P < 0.05)?	Yes
				One- or two-tailed P value?	Two-tailed
				t, df	t=13.68, df=4
				How big is the difference？
				Mean of column A	0.05353
				Mean of column B	0.03775
				Difference between means (B - A) ± SEM	-0.01578 ± 0.001154
				95% confidence interval:	-0.01898 to -0.01258
				R squared (eta squared)	0.9791
				F test to compare variances
				F, DFn, Dfd	4.696, 2, 2
				P value:	0.3511
				P value summary	ns
				Signigicantly different (P < 0.05)?	No
				Data analyzed
				Sample size, column A	3
				Sample size, column B	3
Fig. 1M	Expression level	t test by GraphPad Prism 8
Code	Genotype	Mean		Unpaired t test
Column A	W82	6.895		P value:	0.0018
Column B	Jack	2.01739		P value summary	***
				Signigicantly different (P < 0.05)?	Yes
				One- or two-tailed P value?	Two-tailed
				t, df	t=7.349, df=4
				How big is the difference？
				Mean of column A	6.895
				Mean of column B	2.017
				Difference between means (B - A) ± SEM	-4.878 ± 0.6637
				95% confidence interval:	-6.720 to -3.035
				R squared (eta squared)	0.931
				F test to compare variances
				F, DFn, Dfd	1.712, 2, 2
				P value:	0.7374
				P value summary	ns
				Signigicantly different (P < 0.05)?	No
				Data analyzed
				Sample size, column A	3
				Sample size, column B	3

## Sheet: Fig. 2
Supplemental Data Sets, Hu et al. (2024). Myb73-GDPD2-GA2ox1 confers LP tolerance.
Supplemental Data Set 2: Statistical analyses
Fig 2C	Total root length	one-way ANOVA (Duncan) by PASW Statistics 18					codes not connected by same letter are significantly different.
Code	Genotype	Mean	Significant level		Oneway
1	WT1-NP	879.447	f		ANOVA
2	OE-GmGDPD2-NP	1217.93	d		VAR00002
3	WT2-NP	1309.43	c			Sum of Squares	df	Mean Square	F	Sig.
4	KO-GmGDPD2-NP	525.221	g		Between Groups	1.00671e+07	7	1.43816e+06	468.343	2.70185e-36
5	WT1-LP	1057.1	e		Within Groups	122830	40	3070.75
6	OE-GmGDPD2-LP	1566.67	b		Total	1.019e+07	47
7	WT2-LP	1810.66	a
8	KO-GmGDPD2-LP	479.067	g		Post Hoc Tests
					Homogeneous Subsets
					VAR00002
					Duncana,b
					VAR00001	N	Subset for alpha = 0.05
							1	2	3	4	5	6	7
					8.00	9	479.067							e
					4.00	9	525.221							e
					1.00	3		879.447						f
					5.00	3			1057.1					e
					2.00	9				1217.93				d
					3.00	3					1309.43			c
					6.00	9						1566.67		b
					7.00	3							1810.66	a
					Sig.		0.218803	1	1	1	1	1	1
Fig 2D	Root area	one-way ANOVA (Duncan) by PASW Statistics 18				codes not connected by same letter are significantly different.
Code	Genotype	Mean	Significant level		Oneway
1	WT1-NP	120.409	e		ANOVA
2	OE-GmGDPD2-NP	164.161	c		VAR00002
3	WT2-NP	159.183	c			Sum of Squares	df	Mean Square	F	Sig.
4	KO-GmGDPD2-NP	87.697	f		Between Groups	136597	7	19513.8	163.274	2.33421e-27
5	WT1-LP	138.453	d		Within Groups	4780.64	40	119.516
6	OE-GmGDPD2-LP	214.127	b		Total	141378	47
7	WT2-LP	229.971	a
8	KO-GmGDPD2-LP	81.1407	f		Post Hoc Tests
					Homogeneous Subsets
					VAR00002
					Duncana,b
					VAR00001	N	Subset for alpha = 0.05
							1	2	3	4	5	6
					8.00	9	81.1407						f
					4.00	9	87.697						f
					1.00	3		120.409					e
					5.00	3			138.453				d
					3.00	3				159.183			c
					2.00	9				164.161			c
					6.00	9					214.127		b
					7.00	3						229.971	a
					Sig.		0.373728	1	1	0.498474	1	1
Fig 2E	PC in root	one-way ANOVA (Duncan) by PASW Statistics 18				codes not connected by same letter are significantly different.
Code	Genotype	Mean	Significant level		Oneway
1	WT1-NP	2.108	c		ANOVA
2	OE-GmGDPD2-NP	2.84	a		VAR00002
3	WT2-NP	2.403	b			Sum of Squares	df	Mean Square	F	Sig.
4	KO-GmGDPD2-NP	1.46767	d		Between Groups	49.9269	7	7.13241	596.025	2.3056e-38
5	WT1-LP	0.282667	ef		Within Groups	0.478666	40	0.0119666
6	OE-GmGDPD2-LP	0.425667	e		Total	50.4055	47
7	WT2-LP	0.418333	e
8	KO-GmGDPD2-LP	0.219667	f		Post Hoc Tests
					Homogeneous Subsets
					VAR00002
					Duncana,b
					VAR00001	N	Subset for alpha = 0.05
							1	2	3	4	5	6
					8.00	9	0.219667						f
					5.00	3	0.282667	0.282667					ef
					7.00	3		0.418333					e
					6.00	9		0.425667					e
					4.00	9			1.46756				d
					1.00	3				2.108			c
					3.00	3					2.403		b
					2.00	9						2.84	a
					Sig.		0.392813	0.0700738	1	1	1	1
Fig 2F	PAE in root	one-way ANOVA (Duncan) by PASW Statistics 18				codes not connected by same letter are significantly different.
Code	Genotype	Mean	Significant level		Oneway
1	WT1-NP	0.284	c		ANOVA
2	OE-GmGDPD2-NP	0.504333	a		VAR00002
3	WT2-NP	0.414667	b			Sum of Squares	df	Mean Square	F	Sig.
4	KO-GmGDPD2-NP	0.171333	d		Between Groups	1.44891	7	0.206987	281.033	6.16611e-32
5	WT1-LP	0.0576667	f		Within Groups	0.0294609	40	0.000736522
6	OE-GmGDPD2-LP	0.109667	e		Total	1.47837	47
7	WT2-LP	0.117333	e
8	KO-GmGDPD2-LP	0.019	g		Post Hoc Tests
					Homogeneous Subsets
					VAR00002
					Duncana,b
					VAR00001	N	Subset for alpha = 0.05
							1	2	3	4	5	6	7
					8	9	0.0188889							g
					5	3		0.0576667						f
					6	9			0.109667					e
					7	3			0.117333					e
					4	9				0.171333				d
					1	3					0.284			c
					3	3						0.414667		b
					2	9							0.504333	a
					Sig.		1	1	0.674022	1	1	1	1
Fig 2H	Shoot dry weight	one-way ANOVA (Duncan) by PASW Statistics 18				codes not connected by same letter are significantly different.
Code	Genotype	Mean	Significant level		Oneway
1	WT1-NP	5.11	b		ANOVA
2	OE-GmGDPD2-NP	6.22	a		VAR00002
3	WT2-NP	4.83333	b			Sum of Squares	df	Mean Square	F	Sig.
4	KO-GmGDPD2-NP	4.33	c		Between Groups	188.653	7	26.9504	262.742	2.29669e-31
5	WT1-LP	1.35667	d		Within Groups	4.10295	40	0.102574
6	OE-GmGDPD2-LP	1.62	d		Total	192.756	47
7	WT2-LP	1.38	d
8	KO-GmGDPD2-LP	1.25333	d		Post Hoc Tests
					Homogeneous Subsets
					VAR00002
					Duncana,b
					VAR00001	N	Subset for alpha = 0.05
							1	2	3	4
					8	9	1.25333				d
					5	3	1.35667				d
					7	3	1.38				d
					6	9	1.62				d
					4	9		4.33			c
					3	3			4.83333		b
					1	3			5.11		b
					2	9				6.22	a
					Sig.		0.124249	1	0.20248	1
Fig 2I	PC in shoot	one-way ANOVA (Duncan) by PASW Statistics 18				codes not connected by same letter are significantly different.
Code	Genotype	Mean	Significant level		Oneway
1	WT1-NP	3.25	de		ANOVA
2	OE-GmGDPD2-NP	3.06333	e		VAR00002
3	WT2-NP	4.03333	b			Sum of Squares	df	Mean Square	F	Sig.
4	KO-GmGDPD2-NP	3.37	cde		Between Groups	34.7133	7	4.95904	38.4915	8.10254e-16
5	WT1-LP	3.78667	bc		Within Groups	5.15339	40	0.128835
6	OE-GmGDPD2-LP	5.32667	a		Total	39.8667	47
7	WT2-LP	3.66333	bcd
8	KO-GmGDPD2-LP	2.93	e		Post Hoc Tests
					Homogeneous Subsets
					VAR00002
					Duncana,b
					VAR00001	N	Subset for alpha = 0.05
							1	2	3	4	5
					8	9	2.93					e
					2	9	3.06333					e
					1	3	3.25	3.25				de
					4	9	3.37	3.37	3.37			cde
					7	3		3.66333	3.66333	3.66333		bcd
					5	3			3.78667	3.78667		bc
					3	3				4.03333		b
					6	9					5.32656	a
					Sig.		0.0998829	0.109862	0.107062	0.151869	1
Fig 2J	PAE in shoot	one-way ANOVA (Duncan) by PASW Statistics 18				codes not connected by same letter are significantly different.
Code	Genotype	Mean	Significant level		Oneway
1	WT1-NP	15.6033	c		ANOVA
2	OE-GmGDPD2-NP	19.0767	a		VAR00002
3	WT2-NP	17.4267	b			Sum of Squares	df	Mean Square	F	Sig.
4	KO-GmGDPD2-NP	14.59	c		Between Groups	1627.78	7	232.54	189.641	1.29911e-28
5	WT1-LP	5.15	e		Within Groups	49.0486	40	1.22622
6	OE-GmGDPD2-LP	8.63	d		Total	1676.83	47
7	WT2-LP	5.06	e
8	KO-GmGDPD2-LP	3.67333	e		Post Hoc Tests
					Homogeneous Subsets
					VAR00002
					Duncana,b
					VAR00001	N	Subset for alpha = 0.05
							1	2	3	4	5
					8	9	3.67333					e
					7	3	5.06					e
					5	3	5.15					e
					6	9		8.63				d
					4	9			14.59			c
					1	3			15.6033			c
					3	3				17.4267		b
					2	9					19.0767	a
					Sig.		0.0647199	1	0.177508	1	1
Fig 2K	Chlorophyll content (SPAD)	one-way ANOVA (Duncan) by PASW Statistics 18				codes not connected by same letter are significantly different.
Code	Genotype	Mean	Significant level		Oneway
1	WT1-NP	16.9367	bc		ANOVA
2	OE-GmGDPD2-NP	19.2603	a		VAR00002
3	WT2-NP	15.9567	cd			Sum of Squares	df	Mean Square	F	Sig.
4	KO-GmGDPD2-NP	13.4233	f		Between Groups	228.894	7	32.6991	40.0026	4.18512e-16
5	WT1-LP	15.0167	de		Within Groups	32.697	40	0.817425
6	OE-GmGDPD2-LP	17.9522	b		Total	261.591	47
7	WT2-LP	15.0267	de
8	KO-GmGDPD2-LP	14.1411	ef		Post Hoc Tests
					Homogeneous Subsets
					VAR00002
					Duncana,b
					VAR00001	N	Subset for alpha = 0.05
							1	2	3	4	5	6
					4	9	13.4233						f
					8	9	14.1411	14.1411					ef
					5	3		15.0167	15.0167				de
					7	3		15.0267	15.0267				de
					3	3			15.9567	15.9567			cd
					1	3				16.9367	16.9367		bc
					6	9					17.9522		b
					2	9						19.2602	a
					Sig.		0.240731	0.173135	0.148412	0.111825	0.0997982	1

## Sheet: Fig. 3
Supplemental Data Sets, Hu et al. (2024). Myb73-GDPD2-GA2ox1 confers LP tolerance.
Supplemental Data Set 2: Statistical analyses
Fig. 3B	Relative LUC/REN	t test by GraphPad Prism 8
Code	Genotype	Mean		Unpaired t test with Welch's correction. Do not assume equal SDs
Column A	35SGFP+GmGDPD2pro	0.028933		P value:	0.0066
Column B	35S-GmMyb73-GFP+GmGDPD2pro	0.002233		P value summary	**
				Signigicantly different (P < 0.05)?	Yes
				One- or two-tailed P value?	Two-tailed
				t, df	t=12.25, df=2.001
				How big is the difference？
				Mean of column A	0.02893
				Mean of column B	0.002233
				Difference between means (B - A) ± SEM	-0.02670 ± 0.002179
				95% confidence interval:	-0.03607 to -0.01733
				R squared (eta squared)	0.9869
				F test to compare variances
				F, DFn, Dfd	6857, 2, 2
				P value:	0.0003
				P value summary	***
				Signigicantly different (P < 0.05)?	Yes
				Data analyzed
				Sample size, column A	3
				Sample size, column B	3
Fig. 3G	Root area	one-way ANOVA (Duncan) by PASW Statistics 18			codes not connected by same letter are significantly different.
Code	Genotype	Mean	Significant level		Oneway
1	WT1-NP	35.721	c		ANOVA
2	OE-GmMyb73-NP	27.4093	d		VAR00002
3	Ri-GmMyb73-NP	42.583	b			Sum of Squares	df	Mean Square	F	Sig.
4	WT1-LP	44.5347	b		Between Groups	1574.94	5	314.988	26.063	4.70929e-06
5	OE-GmMyb73-LP	38.6163	bc		Within Groups	145.027	12	12.0856
6	Ri-GmMyb73-LP	58.0843	a		Total	1719.97	17
					Post Hoc Tests
					Homogeneous Subsets
					VAR00002
					Duncana,b
					VAR00001	N	Subset for alpha = 0.05
							1	2	3	4
					2	3	27.4093				d
					1	3		35.721			c
					5	3		38.6163	38.6163		bc
					3	3			42.583		b
					4	3			44.5347		b
					6	3				58.0843	a
					Sig.		1	0.327842	0.0698309	1
Fig. 3H	Number of root tips	one-way ANOVA (Duncan) by PASW Statistics 18			codes not connected by same letter are significantly different.
Code	Genotype	Mean	Significant level		Oneway
1	WT1-NP	827	cd		ANOVA
2	OE-GmMyb73-NP	741.667	d		VAR00002
3	Ri-GmMyb73-NP	933.333	c			Sum of Squares	df	Mean Square	F	Sig.
4	WT1-LP	1185.33	b		Between Groups	1.25402e+06	5	250804	31.2102	1.7682e-06
5	OE-GmMyb73-LP	1175.33	b		Within Groups	96431.3	12	8035.94
6	Ri-GmMyb73-LP	1526.33	a		Total	1.35045e+06	17
					Post Hoc Tests
					Homogeneous Subsets
					VAR00002
					Duncana,b
					VAR00001	N	Subset for alpha = 0.05
							1	2	3	4
					2	3	741.667				d
					1	3	827	827			cd
					3	3		933.333			c
					5	3			1175.33		b
					4	3			1185.33		b
					6	3				1526.33	a
					Sig.		0.266321	0.171932	0.893593	1
Fig. 3I	Total root length	one-way ANOVA (Duncan) by PASW Statistics 18			codes not connected by same letter are significantly different.
Code	Genotype	Mean	Significant level		Oneway
1	WT1-NP	605.43	cd		ANOVA
2	OE-GmMyb73-NP	461.059	d		VAR00002
3	Ri-GmMyb73-NP	713.978	bc			Sum of Squares	df	Mean Square	F	Sig.
4	WT1-LP	812.659	b		Between Groups	833682	5	166736	24.5438	6.50172e-06
5	OE-GmMyb73-LP	707.153	bc		Within Groups	81521.2	12	6793.43
6	Ri-GmMyb73-LP	1158.33	a		Total	915203	17
					Post Hoc Tests
					Homogeneous Subsets
					VAR00002
					Duncana,b
					VAR00001	N	Subset for alpha = 0.05
							1	2	3	4
					2	3	461.059				d
					1	3	605.43	605.43			cd
					5	3		707.153	707.153		bc
					3	3		713.978	713.978		bc
					4	3			812.659		b
					6	3				1158.33	a
					Sig.		0.0530901	0.150263	0.161112	1
Fig. 3J	PC in root	one-way ANOVA (Duncan) by PASW Statistics 18			codes not connected by same letter are significantly different.
Code	Genotype	Mean	Significant level		Oneway
1	WT1-NP	2.458	b		ANOVA
2	OE-GmMyb73-NP	1.756	c		VAR00002
3	Ri-GmMyb73-NP	3.102	a			Sum of Squares	df	Mean Square	F	Sig.
4	WT1-LP	0.396	e		Between Groups	21.5279	5	4.30557	483.416	2.11786e-13
5	OE-GmMyb73-LP	0.223	f		Within Groups	0.106879	12	0.00890656
6	Ri-GmMyb73-LP	0.598333	d		Total	21.6347	17
					Post Hoc Tests
					Homogeneous Subsets
					VAR00002
					Duncana,b
					VAR00001	N	Subset for alpha = 0.05
							1	2	3	4	5	6
					5	3	0.223						f
					4	3		0.396					e
					6	3			0.598333				d
					2	3				1.756			c
					1	3					2.458		b
					3	3						3.102	a
					Sig.		1	1	1	1	1	1
Fig. 3K	PAE of root	one-way ANOVA (Duncan) by PASW Statistics 18			codes not connected by same letter are significantly different.
Code	Genotype	Mean	Significant level		Oneway
1	WT1-NP	0.318667	b		ANOVA
2	OE-GmMyb73-NP	0.205	c		VAR00002
3	Ri-GmMyb73-NP	0.414667	a			Sum of Squares	df	Mean Square	F	Sig.
4	WT1-LP	0.0676667	e		Between Groups	0.338244	5	0.0676487	353.77	1.36074e-12
5	OE-GmMyb73-LP	0.031	f		Within Groups	0.00229467	12	0.000191222
6	Ri-GmMyb73-LP	0.117333	d		Total	0.340538	17
					Post Hoc Tests
					Homogeneous Subsets
					VAR00002
					Duncana,b
					VAR00001	N	Subset for alpha = 0.05
							1	2	3	4	5	6
					5	3	0.031						f
					4	3		0.0676667					e
					6	3			0.117333				d
					2	3				0.205			c
					1	3					0.318667		b
					3	3						0.414667	a
					Sig.		1	1	1	1	1	1
Fig. 3L	Relative expression	one-way ANOVA (Duncan) by PASW Statistics 18			codes not connected by same letter are significantly different.
Code	Genotype	Mean	Significant level		Oneway
1	WT1-NP	0.748133	c		ANOVA
2	OE-GmMyb73-NP	0.5664	d		VAR00002
3	Ri-GmMyb73-NP	1.0557	b			Sum of Squares	df	Mean Square	F	Sig.
4	WT1-LP	1.0041	b		Between Groups	7.6389	5	1.52778	210.263	2.98546e-11
5	OE-GmMyb73-LP	0.733233	c		Within Groups	0.0871926	12	0.00726605
6	Ri-GmMyb73-LP	2.51143	a		Total	7.72609	17
					Post Hoc Tests
					Homogeneous Subsets
					VAR00002
					Duncana,b
					VAR00001	N	Subset for alpha = 0.05
							1	2	3	4
					2	3	0.5664				d
					5	3		0.733233			c
					1	3		0.748133			c
					4	3			1.0041		b
					3	3			1.0557		b
					6	3				2.51143	a
					Sig.		1	0.834077	0.472718	1

## Sheet: Fig. 4
Supplemental Data Sets, Hu et al. (2024). Myb73-GDPD2-GA2ox1 confers LP tolerance.
Supplemental Data Set 2: Statistical analyses
Fig. 4F	Root dry weight	one-way ANOVA (Duncan) by PASW Statistics 18			codes not connected by same letter are significantly different.
Code	Genotype	Mean	Significant level		Oneway
1	WT2-NP	0.0782	c		ANOVA
2	KO-GmGDPD2-NP	0.0671333	c		VAR00002
3	KO-GmGDPD2+Paclobutrazol-NP	0.116	b			Sum of Squares	df	Mean Square	F	Sig.
4	WT2-LP	0.174833	a		Between Groups	0.0365701	5	0.00731402	48.7312	1.47445e-07
5	KO-GmGDPD2-LP	0.0890667	c		Within Groups	0.00180107	12	0.000150089
6	KO-GmGDPD2+Paclobutrazol-LP	0.180833	a		Total	0.0383712	17
					Post Hoc Tests
					Homogeneous Subsets
					VAR00002
					Duncana,b
					VAR00001	N	Subset for alpha = 0.05
							1	2	3
					2	3	0.0671333			c
					1	3	0.0782			c
					5	3	0.0890667			c
					3	3		0.116		b
					4	3			0.174833	a
					6	3			0.180833	a
					Sig.		0.0581572	1	0.559781

## Sheet: Fig. 5
Supplemental Data Sets, Hu et al. (2024). Myb73-GDPD2-GA2ox1 confers LP tolerance.
Supplemental Data Set 2: Statistical analyses
Fig 5B	Total root length	one-way ANOVA (Duncan) by PASW Statistics 18					codes not connected by same letter are significantly different.
Code	Genotype	Mean	Significant level			Oneway
1	WT1-NP	810.633	d			ANOVA
2	OE-GmGA2ox1-NP	1034.72	bc			VAR00002
3	KO-GmGA2ox1-NP	750.652	de				Sum of Squares	df	Mean Square	F	Sig.
4	KO-GmGDPD2/GmGA2ox1-NP	576.048	f			Between Groups	5.51091e+06	7	787273	97.5786	1.96911e-25
5	WT1-LP	1096.12	b			Within Groups	371132	46	8068.1
6	OE-GmGA2ox1-LP	1591.92	a			Total	5.88205e+06	53
7	KO-GmGA2ox1-LP	969.24	c
8	KO-GmGDPD2/GmGA2ox1-LP	680.154	ef			Post Hoc Tests
						Homogeneous Subsets
						VAR00002
						Duncana,b
						VAR00001	N	Subset for alpha = 0.05
								1	2	3	4	5	6
						4	6	576.048						f
						8	6	680.154	680.154					ef
						3	9		750.652	750.652				de
						1	3			810.633				d
						7	9				969.24			c
						2	9				1034.72	1034.72		bc
						5	3					1096.12		b
						6	9						1591.92	a
						Sig.		0.0599501	0.198014	0.27224	0.231255	0.261259	1
Fig. 5C	Root area	one-way ANOVA (Duncan) by PASW Statistics 18					codes not connected by same letter are significantly different.
Code	Genotype	Mean	Significant level			Oneway
1	WT1-NP	118.99	c			ANOVA
2	OE-GmGA2ox1-NP	159.707	b			VAR00002
3	KO-GmGA2ox1-NP	106.726	c				Sum of Squares	df	Mean Square	F	Sig.
4	KO-GmGDPD2/GmGA2ox1-NP	90.3291	d			Between Groups	109377	7	15625.3	91.2343	8.2702e-25
5	WT1-LP	163.31	b			Within Groups	7878.22	46	171.266
6	OE-GmGA2ox1-LP	232.01	a			Total	117255	53
7	KO-GmGA2ox1-LP	152.353	b
8	KO-GmGDPD2/GmGA2ox1-LP	116.431	c			Post Hoc Tests
						Homogeneous Subsets
						VAR00002
						Duncana,b
						VAR00001	N	Subset for alpha = 0.05
								1	2	3	4
						4	6	90.329				d
						3	9		106.726			c
						8	6		116.431			c
						1	3		118.99			c
						7	9			152.353		b
						2	9			159.707		b
						5	3			163.31		b
						6	9				232.01	a
						Sig.		1	0.147556	0.195491	1
Fig. 5D	Number of root tips	one-way ANOVA (Duncan) by PASW Statistics 18					codes not connected by same letter are significantly different.
Code	Genotype	Mean	Significant level			Oneway
1	WT1-NP	1638	cd			ANOVA
2	OE-GmGA2ox1-NP	1932.44	b			VAR00002
3	KO-GmGA2ox1-NP	1601.67	d				Sum of Squares	df	Mean Square	F	Sig.
4	KO-GmGDPD2/GmGA2ox1-NP	1334.33	e			Between Groups	6.89456e+06	7	984937	38.3002	4.06115e-17
5	WT1-LP	2027.67	b			Within Groups	1.18295e+06	46	25716.2
6	OE-GmGA2ox1-LP	2488	a			Total	8.0775e+06	53
7	KO-GmGA2ox1-LP	1829.44	bc
8	KO-GmGDPD2/GmGA2ox1-LP	1480.33	de			Post Hoc Tests
						Homogeneous Subsets
						VAR00002
						Duncana,b
						VAR00001	N	Subset for alpha = 0.05
								1	2	3	4	5
						4	6	1334.33					e
						8	6	1480.33	1480.33				de
						3	9		1601.67				d
						1	3		1638	1638			cd
						7	9			1829.44	1829.44		bc
						2	9				1932.44		b
						5	3				2027.67		b
						6	9					2488	a
						Sig.		0.1366	0.128787	0.0529383	0.0567422	1
Fig. 5E	Root volume	one-way ANOVA (Duncan) by PASW Statistics 18					codes not connected by same letter are significantly different.
Code	Genotype	Mean	Significant level			Oneway
1	WT1-NP	1.42667	c			ANOVA
2	OE-GmGA2ox1-NP	1.96333	b			VAR00002
3	KO-GmGA2ox1-NP	1.25	d				Sum of Squares	df	Mean Square	F	Sig.
4	KO-GmGDPD2/GmGA2ox1-NP	1.00853	e			Between Groups	16.1533	7	2.30761	132.516	2.64362e-28
5	WT1-LP	1.93667	b			Within Groups	0.801033	46	0.0174138
6	OE-GmGA2ox1-LP	2.70333	a			Total	16.9543	53
7	KO-GmGA2ox1-LP	1.81444	b
8	KO-GmGDPD2/GmGA2ox1-LP	1.23423	d			Post Hoc Tests
						Homogeneous Subsets
						VAR00002
						Duncana,b
						VAR00001	N	Subset for alpha = 0.05
								1	2	3	4	5
						4	6	1.0085					e
						8	6		1.23417				d
						3	9		1.25				d
						1	3			1.42667			c
						7	9				1.81444		b
						5	3				1.93667		b
						2	9				1.96333		b
						6	9					2.70322	a
						Sig.		1	0.842621	1	0.0816774	1
Fig. 5F	PC in root	one-way ANOVA (Duncan) by PASW Statistics 18					codes not connected by same letter are significantly different.
Code	Genotype	Mean	Significant level			Oneway
1	WT1-NP	12.9333	b			ANOVA
2	OE-GmGA2ox1-NP	16.3367	a			VAR00002
3	KO-GmGA2ox1-NP	11.5407	c				Sum of Squares	df	Mean Square	F	Sig.
4	KO-GmGDPD2/GmGA2ox1-NP	11.211	c			Between Groups	1938.92	7	276.989	668.041	4.89459e-44
5	WT1-LP	1.61333	de			Within Groups	19.0729	46	0.414629
6	OE-GmGA2ox1-LP	2.26667	d			Total	1958	53
7	KO-GmGA2ox1-LP	1.369	e
8	KO-GmGDPD2/GmGA2ox1-LP	1.317	e			Post Hoc Tests
						Homogeneous Subsets
						VAR00002
						Duncana,b
						VAR00001	N	Subset for alpha = 0.05
								1	2	3	4	5
						8	6	1.317					e
						7	9	1.36889					e
						5	3	1.61333	1.61333				de
						6	9		2.26678				d
						4	6			11.211			c
						3	9			11.5407			c
						1	3				12.9333		b
						2	9					16.3367	a
						Sig.		0.476211	0.0980412	0.398644	1	1
Fig. 5G	PAE of root	one-way ANOVA (Duncan) by PASW Statistics 18					codes not connected by same letter are significantly different.
Code	Genotype	Mean	Significant level			Oneway
1	WT1-NP	1.04267	b			ANOVA
2	OE-GmGA2ox1-NP	1.98367	a			VAR00002
3	KO-GmGA2ox1-NP	0.910333	c				Sum of Squares	df	Mean Square	F	Sig.
4	KO-GmGDPD2/GmGA2ox1-NP	0.765	d			Between Groups	22.9838	7	3.28341	336.274	2.75902e-37
5	WT1-LP	0.158667	f			Within Groups	0.449148	46	0.00976408
6	OE-GmGA2ox1-LP	0.358556	e			Total	23.433	53
7	KO-GmGA2ox1-LP	0.109	f
8	KO-GmGDPD2/GmGA2ox1-LP	0.077	f			Post Hoc Tests
						Homogeneous Subsets
						VAR00002
						Duncana,b
						VAR00001	N	Subset for alpha = 0.05
								1	2	3	4	5	6
						8	6	0.077						f
						7	9	0.109						f
						5	3	0.158667						f
						6	9		0.358556					e
						4	6			0.765				d
						3	9				0.910333			c
						1	3					1.04267		b
						2	9						1.98367	a
						Sig.		0.201269	1	1	1	1	1
Fig. 5J	Auxin	one-way ANOVA (Duncan) by PASW Statistics 18					codes not connected by same letter are significantly different.
Code	Genotype	Mean	Significant level			Oneway
1	WT1-NP	12.1667	a			ANOVA
2	KO-GmGDPD2/GmGA2ox1-NP	12.7533	a			VAR00002
3	WT-LP	8.07	b				Sum of Squares	df	Mean Square	F	Sig.
4	KO-GmGDPD2/GmGA2ox1-LP	13.97	a			Between Groups	58.9521	3	19.6507	18.5141	0.000586313
						Within Groups	8.49113	8	1.06139
						Total	67.4432	11
						Post Hoc Tests
						Homogeneous Subsets
						VAR00002
						Duncana,b
						VAR00001	N	Subset for alpha = 0.05
								1	2
						3	3	8.07		b
						1	3		12.1667	a
						2	3		12.7533	a
						4	3		13.97	a
						Sig.		1	0.0737247
Fig. 5K	GA1	one-way ANOVA (Duncan) by PASW Statistics 18					codes not connected by same letter are significantly different.
Code	Genotype	Mean	Significant level			Oneway
1	WT1-NP	0	c			ANOVA
2	KO-GmGDPD2/GmGA2ox1-NP	2.45	b			VAR00002
3	WT-LP	0	c				Sum of Squares	df	Mean Square	F	Sig.
4	KO-GmGDPD2/GmGA2ox1-LP	10.6367	a			Between Groups	228.978	3	76.326	682.192	5.64798e-10
						Within Groups	0.895067	8	0.111883
						Total	229.873	11
						Post Hoc Tests
						Homogeneous Subsets
						VAR00002
						Duncana,b
						VAR00001	N	Subset for alpha = 0.05
								1	2	3
						1	3	0			c
						3	3	0			c
						2	3		2.45		b
						4	3			10.6367	a
						Sig.		1	1	1
Fig. 5L	GA19	one-way ANOVA (Duncan) by PASW Statistics 18					codes not connected by same letter are significantly different.
Code	Genotype	Mean	Significant level			Oneway
1	WT1-NP	0.19	d			ANOVA
2	KO-GmGDPD2/GmGA2ox1-NP	0.866667	b			VAR00002
3	WT-LP	0.55	cd				Sum of Squares	df	Mean Square	F	Sig.
4	KO-GmGDPD2/GmGA2ox1-LP	2.85333	a			Between Groups	12.775	3	4.25832	55.273	1.08373e-05
						Within Groups	0.616333	8	0.0770417
						Total	13.3913	11
						Post Hoc Tests
						Homogeneous Subsets
						VAR00002
						Duncana,b
						VAR00001	N	Subset for alpha = 0.05
								1	2	3
						1	3	0.19			d
						3	3	0.55	0.55		cd
						2	3		0.866667		b
						4	3			2.85333	a
						Sig.		0.150838	0.199864	1
Fig. 5M	Ethylene	one-way ANOVA (Duncan) by PASW Statistics 18					codes not connected by same letter are significantly different.
Code	Genotype	Mean	Significant level			Oneway
1	WT1-NP	1.64667	ab			ANOVA
2	KO-GmGDPD2/GmGA2ox1-NP	1.38333	b			VAR00002
3	WT-LP	2.19	a				Sum of Squares	df	Mean Square	F	Sig.
4	KO-GmGDPD2/GmGA2ox1-LP	1.79	ab			Between Groups	1.02089	3	0.340297	3.45158	0.0715721
						Within Groups	0.788733	8	0.0985917
						Total	1.80963	11
						Post Hoc Tests
						Homogeneous Subsets
						VAR00002
						Duncana,b
						VAR00001	N	Subset for alpha = 0.05
								1	2
						2	3	1.38333		b
						1	3	1.64667	1.64667	ab
						4	3	1.79	1.79	ab
						3	3		2.19	a
						Sig.		0.166596	0.0764681
Fig. 5N	GA2 dioxygenase	one-way ANOVA (Duncan) by PASW Statistics 18					codes not connected by same letter are significantly different.
Code	Genotype	Mean	Significant level			Oneway
1	WT1-NP	2.12866	ab			ANOVA
2	KO-GmGDPD2/GmGA2ox1-NP	1.56577	c			VAR00002
3	WT-LP	2.29556	a				Sum of Squares	df	Mean Square	F	Sig.
4	KO-GmGDPD2/GmGA2ox1-LP	1.7888	bc			Between Groups	1.33388	3	0.444627	5.23323	0.0124442
						Within Groups	1.18947	14	0.0849623
						Total	2.52335	17
						Post Hoc Tests
						Homogeneous Subsets
						VAR00002
						Duncana,b
						VAR00001	N	Subset for alpha = 0.05
								1	2	3
						2	6	1.566			c
						4	6	1.78867	1.78867		bc
						1	3		2.12867	2.12867	ab
						3	3			2.29533	a
						Sig.		0.298255	0.121271	0.432255

## Sheet: Fig. 6
Supplemental Data Sets, Hu et al. (2024). Myb73-GDPD2-GA2ox1 confers LP tolerance.
Supplemental Data Set 2: Statistical analyses
Fig. 6B	Yield per plant	one-way ANOVA (Duncan) by PASW Statistics 18					codes not connected by same letter are significantly different.
Code	Genotype	Mean	Significant level		Oneway
1	WT1	18.25	e		ANOVA
2	OE-GmGDPD2	26.3113	b		VAR00002
3	OE-GmGA2ox1	17.3	e			Sum of Squares	df	Mean Square	F	Sig.
4	KO-GmGA2ox1	21.798	d		Between Groups	610.899	5	122.18	48.3772	5.51407e-15
5	WT2	29.63	a		Within Groups	90.9204	36	2.52557
6	KO-GmGDPD2	24.21	c		Total	701.82	41
					Post Hoc Tests
					Homogeneous Subsets
					VAR00002
					Duncana,b
					VAR00001	N	Subset for alpha = 0.05
							1	2	3	4	5
					3	9	17.3					e
					1	3	18.25					e
					4	9		21.798				d
					6	9			24.21			c
					2	9				26.3113		b
					5	3					29.63	a
					Sig.		0.332528	1	1	1	1
Fig. 6C	Plant height	one-way ANOVA (Duncan) by PASW Statistics 18					codes not connected by same letter are significantly different.
Code	Genotype	Mean	Significant level		Oneway
1	WT1	75	ab		ANOVA
2	OE-GmGDPD2	72.1999	ab		VAR00002
3	OE-GmGA2ox1	70.3	b			Sum of Squares	df	Mean Square	F	Sig.
4	KO-GmGA2ox1	76.5	ab		Between Groups	341.906	5	68.3811	1.95269	0.109625
5	WT2	80	a		Within Groups	1260.68	36	35.0189
6	KO-GmGDPD2	72	ab		Total	1602.59	41
					Post Hoc Tests
					Homogeneous Subsets
					VAR00002
					Duncana,b
					VAR00001	N	Subset for alpha = 0.05
							1	2
					3	9	70.3		b
					6	9	72	72	ab
					2	9	72.2	72.2	ab
					1	3	75	75	ab
					4	9	76.5	76.5	ab
					5	3		80	a
					Sig.		0.132648	0.0528107
Fig. 6D	Branch number	one-way ANOVA (Duncan) by PASW Statistics 18					codes not connected by same letter are significantly different.
Code	Genotype	Mean	Significant level		Oneway
1	WT1	1.13	d		ANOVA
2	OE-GmGDPD2	2.49989	c		VAR00002
3	OE-GmGA2ox1	1.10038	d			Sum of Squares	df	Mean Square	F	Sig.
4	KO-GmGA2ox1	1.05005	d		Between Groups	55.2685	5	11.0537	178.352	2.38842e-24
5	WT2	4.2	a		Within Groups	2.23116	36	0.0619768
6	KO-GmGDPD2	3.55	b		Total	57.4996	41
					Post Hoc Tests
					Homogeneous Subsets
					VAR00002
					Duncana,b
					VAR00001	N	Subset for alpha = 0.05
							1	2	3	4
					4	9	1.05				d
					3	9	1.10044				d
					1	3	1.13				d
					2	9		2.49989			c
					6	9			3.55		b
					5	3				4.2	a
					Sig.		0.623375	1	1	1
Fig. 6E	Pod number	one-way ANOVA (Duncan) by PASW Statistics 18					codes not connected by same letter are significantly different.
Code	Genotype	Mean	Significant level		Oneway
1	WT1	40	d		ANOVA
2	OE-GmGDPD2	58	b		VAR00002
3	OE-GmGA2ox1	45	cd			Sum of Squares	df	Mean Square	F	Sig.
4	KO-GmGA2ox1	48	c		Between Groups	2945.13	5	589.026	20.2769	1.4049e-09
5	WT2	71	a		Within Groups	1045.77	36	29.0491
6	KO-GmGDPD2	60	b		Total	3990.9	41
					Post Hoc Tests
					Homogeneous Subsets
					VAR00002
					Duncana,b
					VAR00001	N	Subset for alpha = 0.05
							1	2	3	4
					1	3	40				d
					3	9	45	45			cd
					4	9		48			c
					2	9			58		b
					6	9			59.9999		b
					5	3				71	a
					Sig.		0.136158	0.366481	0.545885	1
Fig. 6F	100-seed weight	one-way ANOVA (Duncan) by PASW Statistics 18					codes not connected by same letter are significantly different.
Code	Genotype	Mean	Significant level		Oneway
1	WT1	14.04	b		ANOVA
2	OE-GmGDPD2	15.7433	a		VAR00002
3	OE-GmGA2ox1	14.05	b			Sum of Squares	df	Mean Square	F	Sig.
4	KO-GmGA2ox1	13.9467	b		Between Groups	40.5253	5	8.10506	7.1314	0.000100261
5	WT2	16.5	a		Within Groups	40.9151	36	1.13653
6	KO-GmGDPD2	13.47	b		Total	81.4404	41
					Post Hoc Tests
					Homogeneous Subsets
					VAR00002
					Duncana,b
					VAR00001	N	Subset for alpha = 0.05
							1	2
					6	9	13.47		b
					4	9	13.9468		b
					1	3	14.04		b
					3	9	14.05		b
					2	9		15.7433	a
					5	3		16.5	a
					Sig.		0.423095	0.251177
Fig. 6G	PC in seed	one-way ANOVA (Duncan) by PASW Statistics 18					codes not connected by same letter are significantly different.
Code	Genotype	Mean	Significant level		Oneway
1	WT1	4.4	b		ANOVA
2	OE-GmGDPD2	5.6	a		VAR00002
3	OE-GmGA2ox1	4.56	b			Sum of Squares	df	Mean Square	F	Sig.
4	KO-GmGA2ox1	4.02333	b		Between Groups	17.2775	5	3.4555	15.7224	3.3129e-08
5	WT2	5.52	a		Within Groups	7.91216	36	0.219782
6	KO-GmGDPD2	4.06	b		Total	25.1897	41
					Post Hoc Tests
					Homogeneous Subsets
					VAR00002
					Duncana,b
					VAR00001	N	Subset for alpha = 0.05
							1	2
					4	9	4.02333		b
					6	9	4.06		b
					1	3	4.4		b
					3	9	4.56		b
					5	3		5.52	a
					2	9		5.6	a
					Sig.		0.09307	0.780777
Fig. 6H	Oil content	one-way ANOVA (Duncan) by PASW Statistics 18					codes not connected by same letter are significantly different.
Code	Genotype	Mean	Significant level		Oneway
1	WT1	18.9267	abc		ANOVA
2	OE-GmGDPD2	20.45	a		VAR00002
3	OE-GmGA2ox1	19.3367	abc			Sum of Squares	df	Mean Square	F	Sig.
4	KO-GmGA2ox1	18.4567	bc		Between Groups	33.4021	5	6.68043	4.68467	0.0021387
5	WT2	19.8733	ab		Within Groups	51.3367	36	1.42602
6	KO-GmGDPD2	18	c		Total	84.7388	41
					Post Hoc Tests
					Homogeneous Subsets
					VAR00002
					Duncana,b
					VAR00001	N	Subset for alpha = 0.05
							1	2	3
					6	9	18			c
					4	9	18.4567	18.4567		bc
					1	3	18.9267	18.9267	18.9267	abc
					3	9	19.3367	19.3367	19.3367	abc
					5	3		19.8733	19.8733	ab
					2	9			20.45	a
					Sig.		0.100481	0.0819062	0.0616328
Fig. 6I	Protein	one-way ANOVA (Duncan) by PASW Statistics 18					codes not connected by same letter are significantly different.
Code	Genotype	Mean	Significant level		Oneway
1	WT1	42.48	a		ANOVA
2	OE-GmGDPD2	41.62	a		VAR00002
3	OE-GmGA2ox1	42.1667	a			Sum of Squares	df	Mean Square	F	Sig.
4	KO-GmGA2ox1	42.6967	a		Between Groups	31.071	5	6.21421	1.19829	0.329613
5	WT2	40.9367	a		Within Groups	186.693	36	5.18591
6	KO-GmGDPD2	43.8133	a		Total	217.764	41
					Post Hoc Tests
					Homogeneous Subsets
					VAR00002
					Duncana,b
					VAR00001	N	Subset for alpha = 0.05
							1
					5	3	40.9367		a
					2	9	41.62		a
					3	9	42.1667		a
					1	3	42.48		a
					4	9	42.6966		a
					6	9	43.8133		a
					Sig.		0.0748695

## Sheet: Fig. S12
Supplemental Data Sets, Hu et al. (2024). Myb73-GDPD2-GA2ox1 confers LP tolerance.
Supplemental Data Set 2: Statistical analyses
Fig. S12A	Total root length	one-way ANOVA (Duncan) by PASW Statistics 18				codes not connected by same letter are significantly different.
Code	Genotype	Mean	Significant level		Oneway
1	NP_WT1	879.447	g		ANOVA
2	NP_OE-GmGDPD2-22	1212.63	e		VAR00002
3	NP_OE-GmGDPD2-32	1208.69	e			Sum of Squares	df	Mean Square	F	Sig.
4	NP_OE-GmGDPD2-38	1232.48	de		Between Groups	1.01204e+07	15	674695	305.949	3.66715e-30
5	NP_WT2	1309.43	d		Within Groups	70568.1	32	2205.25
6	NP_KO-GmGDPD2-10	470.625	hi		Total	1.0191e+07	47
7	NP_KO-GmGDPD2-12	548.099	h
8	NP_KO-GmGDPD2-15	556.939	h		Post Hoc Tests
9	LP_WT1	1057.1	f
10	LP_OE-GmGDPD2-22	1493.21	c		Homogeneous Subsets
11	LP_OE-GmGDPD2-32	1602.8	b		VAR00002
12	LP_OE-GmGDPD2-38	1604.02	b		Duncana,b
13	LP_WT2	1810.66	a		VAR00001	N	Subset for alpha = 0.05
14	LP_KO-GmGDPD2-10	530.08	h				1	2	3	4	5	6	7	8	9
15	LP_KO-GmGDPD2-12	431.998	i		15	3	431.998									i
16	LP_KO-GmGDPD2-15	475.123	hi		6	3	470.625	470.625								hi
					16	3	475.123	475.123								hi
					14	3		530.08								h
					7	3		548.099								h
					8	3		556.939								h
					1	3			879.447							g
					9	3				1057.1						f
					3	3					1208.69					e
					2	3					1212.63					e
					4	3					1232.48	1232.48				de
					5	3						1309.43				d
					10	3							1493.21			c
					11	3								1602.8		b
					12	3								1604.02		b
					13	3									1810.66	a
					Sig.		0.297266	0.0505669	1	1	0.564207	0.0532585	1	0.974835	1
Fig. S12B	Root area	one-way ANOVA (Duncan) by PASW Statistics 18				codes not connected by same letter are significantly different.
Code	Genotype	Mean	Significant level		Oneway
1	NP_WT1	120.409	e		ANOVA
2	NP_OE-GmGDPD2-22	166.963	c		VAR00002
3	NP_OE-GmGDPD2-32	164.252	c			Sum of Squares	df	Mean Square	F	Sig.
4	NP_OE-GmGDPD2-38	161.269	c		Between Groups	137707	15	9180.48	80.1695	4.84307e-21
5	NP_WT2	159.183	c		Within Groups	3664.43	32	114.513
6	NP_KO-GmGDPD2-10	75.324	g		Total	141372	47
7	NP_KO-GmGDPD2-12	92.183	fg
8	NP_KO-GmGDPD2-15	95.584	f		Post Hoc Tests
9	LP_WT1	138.453	d
10	LP_OE-GmGDPD2-22	209.938	b		Homogeneous Subsets
11	LP_OE-GmGDPD2-32	222.172	ab		VAR00002
12	LP_OE-GmGDPD2-38	210.271	b		Duncana,b
13	LP_WT2	229.971	a		VAR00001	N	Subset for alpha = 0.05
14	LP_KO-GmGDPD2-10	84.771	fg				1	2	3	4	5	6	7
15	LP_KO-GmGDPD2-12	78.441	fg		6	3	75.324							g
16	LP_KO-GmGDPD2-15	80.21	fg		15	3	78.441	78.441						fg
					16	3	80.21	80.21						fg
					14	3	84.771	84.771						fg
					7	3	92.183	92.183						fg
					8	3		95.584						f
					1	3			120.409					e
					9	3				138.453				d
					5	3					159.183			c
					4	3					161.269			c
					3	3					164.252			c
					2	3					166.963			c
					10	3						209.938		b
					12	3						210.271		b
					11	3						222.172	222.172	ab
					13	3							229.971	a
					Sig.		0.0929045	0.0876068	1	1	0.424909	0.195507	0.378736
Fig. S12C	PC in root	one-way ANOVA (Duncan) by PASW Statistics 18				codes not connected by same letter are significantly different.
Code	Genotype	Mean	Significant level		Oneway
1	NP_WT1	2.108	d		ANOVA
2	NP_OE-GmGDPD2-22	2.965	a		VAR00002
3	NP_OE-GmGDPD2-32	2.856	a			Sum of Squares	df	Mean Square	F	Sig.
4	NP_OE-GmGDPD2-38	2.699	b		Between Groups	50.0869	15	3.33912	459.236	5.81254e-33
5	NP_WT2	2.403	c		Within Groups	0.232673	32	0.00727104
6	NP_KO-GmGDPD2-10	1.475	e		Total	50.3195	47
7	NP_KO-GmGDPD2-12	1.454	e
8	NP_KO-GmGDPD2-15	1.474	e		Post Hoc Tests
9	LP_WT1	0.282667	gh
10	LP_OE-GmGDPD2-22	0.394	fgh		Homogeneous Subsets
11	LP_OE-GmGDPD2-32	0.449	f		VAR00002
12	LP_OE-GmGDPD2-38	0.434	fg		Duncana,b
13	LP_WT2	0.418333	fgh		VAR00001	N	Subset for alpha = 0.05
14	LP_KO-GmGDPD2-10	0.118	i				1	2	3	4	5	6	7	8	9
15	LP_KO-GmGDPD2-12	0.267	h		14	3	0.118									i
16	LP_KO-GmGDPD2-15	0.274	h		15	3		0.267								h
					16	3		0.274								h
					9	3		0.282667	0.282667							gh
					10	3		0.394	0.394	0.394						fgh
					13	3		0.418333	0.418333	0.418333						fgh
					12	3			0.434	0.434						fg
					11	3				0.449						f
					7	3					1.454					e
					8	3					1.474					e
					6	3					1.475					e
					1	3						2.108				d
					5	3							2.403			c
					4	3								2.699		b
					3	3									2.856	a
					2	3									2.965	a
					Sif.		1	0.0588749	0.05363	0.478849	0.779009	1	1	1	0.127285
Fig. S12D		one-way ANOVA (Duncan) by PASW Statistics 18				codes not connected by same letter are significantly different.
Code	Genotype	Mean	Significant level		Oneway
1	NP_WT1	0.284	e		ANOVA
2	NP_OE-GmGDPD2-22	0.548	a		VAR00002
3	NP_OE-GmGDPD2-32	0.511	b			Sum of Squares	df	Mean Square	F	Sig.
4	NP_OE-GmGDPD2-38	0.454	c		Between Groups	1.46633	15	0.0977556	260.551	4.66493e-29
5	NP_WT2	0.414667	d		Within Groups	0.012006	32	0.000375187
6	NP_KO-GmGDPD2-10	0.16	g		Total	1.47834	47
7	NP_KO-GmGDPD2-12	0.155	g
8	NP_KO-GmGDPD2-15	0.199	f		Post Hoc Tests
9	LP_WT1	0.0576667	i
10	LP_OE-GmGDPD2-22	0.098	h		Homogeneous Subsets
11	LP_OE-GmGDPD2-32	0.114	h		VAR00002
12	LP_OE-GmGDPD2-38	0.117	h		Duncana,b
13	LP_WT2	0.117333	h		VAR00001	N	Subset for alpha = 0.05
14	LP_KO-GmGDPD2-10	0.012	j				1	2	3	4	5	6	7	8	9	10
15	LP_KO-GmGDPD2-12	0.024	j		14	3	0.012										j
16	LP_KO-GmGDPD2-15	0.021	j		16	3	0.021										j
					15	3	0.024										j
					9	3		0.0576667									i
					10	3			0.098								h
					11	3			0.114								h
					12	3			0.117								h
					13	3			0.117333								h
					7	3				0.155							g
					6	3				0.16							g
					8	3					0.199						f
					1	3						0.284					e
					5	3							0.414667				d
					4	3								0.454			c
					3	3									0.511		b
					2	3										0.548	a
					Sig.		0.480949	1	0.274093	0.753943	1	1	1	1	1	1

## Sheet: Fig. S13
Supplemental Data Sets, Hu et al. (2024). Myb73-GDPD2-GA2ox1 confers LP tolerance.
Supplemental Data Set 2: Statistical analyses
Fig. S13A	Shoot dry weight	one-way ANOVA (Duncan) by PASW Statistics 18				codes not connected by same letter are significantly different.
Code	Genotype	Mean	Significant level		Oneway
1	NP_WT1	5.11	b		ANOVA
2	NP_OE-GmGDPD2-22	6.51	a		VAR00002
3	NP_OE-GmGDPD2-32	6.06	a			Sum of Squares	df	Mean Square	F	Sig.
4	NP_OE-GmGDPD2-38	6.09	a		Between Groups	181.801	15	12.12	105.313	7.06608e-23
5	NP_WT2	4.833	b		Within Groups	3.68276	32	0.115086
6	NP_KO-GmGDPD2-10	3.94333	c		Total	185.483	47
7	NP_KO-GmGDPD2-12	4.18	c
8	NP_KO-GmGDPD2-15	3.96667	c		Post Hoc Tests
9	LP_WT1	1.35667	d
10	LP_OE-GmGDPD2-22	1.73	d		Homogeneous Subsets
11	LP_OE-GmGDPD2-32	1.75367	d		VAR00002
12	LP_OE-GmGDPD2-38	1.80767	d		Duncana,b
13	LP_WT2	1.38	d		VAR00001	N	Subset for alpha = 0.05
14	LP_KO-GmGDPD2-10	1.241	d				1	2	3	4
15	LP_KO-GmGDPD2-12	1.21	d		16	3	1.18				d
16	LP_KO-GmGDPD2-15	1.18	d		15	3	1.21				d
					14	3	1.241				d
					9	3	1.35667				d
					13	3	1.38				d
					10	3	1.73				d
					11	3	1.75367				d
					12	3	1.80767				d
					6	3		3.94333			c
					8	3		3.96667			c
					7	3		4.18			c
					5	3			4.833		b
					1	3			5.11		b
					3	3				6.06	a
					4	3				6.09	a
					2	3				6.51	a
					Sig.		0.0580879	0.427645	0.324798	0.134058
Fig. S13B	PC in shoot	one-way ANOVA (Duncan) by PASW Statistics 18				codes not connected by same letter are significantly different.
Code	Genotype	Mean	Significant level		Oneway
1	NP_WT1	3.25	defg		ANOVA
2	NP_OE-GmGDPD2-22	3.15	efg		VAR00002
3	NP_OE-GmGDPD2-32	3.01	fg			Sum of Squares	df	Mean Square	F	Sig.
4	NP_OE-GmGDPD2-38	3.03	fg		Between Groups	35.6254	15	2.37503	21.9055	1.15041e-12
5	NP_WT2	4.03333	c		Within Groups	3.46949	32	0.108421
6	NP_KO-GmGDPD2-10	3.41	defg		Total	39.0949	47
7	NP_KO-GmGDPD2-12	3.21	defg
8	NP_KO-GmGDPD2-15	3.49	cdef		Post Hoc Tests
9	LP_WT1	3.78667	cd
10	LP_OE-GmGDPD2-22	5.57	a		Homogeneous Subsets
11	LP_OE-GmGDPD2-32	4.93	b		VAR00002
12	LP_OE-GmGDPD2-38	5.48	a		Duncana,b
13	LP_WT2	3.66333	cde		VAR00001	N	Subset for alpha = 0.05
14	LP_KO-GmGDPD2-10	2.96	fg				1	2	3	4	5	6	7
15	LP_KO-GmGDPD2-12	2.85	g		15	3	2.85							g
16	LP_KO-GmGDPD2-15	2.98	fg		14	3	2.96	2.96						fg
					16	3	2.98	2.98						fg
					3	3	3.01	3.01						fg
					4	3	3.03	3.03						fg
					2	3	3.15	3.15	3.15					efg
					7	3	3.21	3.21	3.21	3.21				defg
					1	3	3.25	3.25	3.25	3.25				defg
					6	3	3.41	3.41	3.41	3.41				defg
					8	3		3.49	3.49	3.49	3.49			cdef
					13	3			3.66333	3.66333	3.66333			cde
					9	3				3.78667	3.78667			cd
					5	3					4.03333			c
					11	3						4.93		b
					12	3							5.48	a
					10	3							5.57	a
					Sig.		0.0833475	0.100846	0.101719	0.0664657	0.0723048	1	0.739992
Fig. S13C	PAE in shoot	one-way ANOVA (Duncan) by PASW Statistics 18				codes not connected by same letter are significantly different.
Code	Genotype	Mean	Significant level		Oneway
1	NP_WT1	15.6033	c		ANOVA
2	NP_OE-GmGDPD2-22	20.65	a		VAR00002
3	NP_OE-GmGDPD2-32	18.37	b			Sum of Squares	df	Mean Square	F	Sig.
4	NP_OE-GmGDPD2-38	18.21	b		Between Groups	1650.59	15	110.039	268.796	2.84942e-29
5	NP_WT2	17.4267	b		Within Groups	13.1001	32	0.409378
6	NP_KO-GmGDPD2-10	15.94	c		Total	1663.69	47
7	NP_KO-GmGDPD2-12	13.44	d
8	NP_KO-GmGDPD2-15	14.39	d		Post Hoc Tests
9	LP_WT1	5.15	f
10	LP_OE-GmGDPD2-22	9.05	e		Homogeneous Subsets
11	LP_OE-GmGDPD2-32	8.08	e		VAR00002
12	LP_OE-GmGDPD2-38	8.76	e		Duncana,b
13	LP_WT2	5.06	fg		VAR00001	N	Subset for alpha = 0.05
14	LP_KO-GmGDPD2-10	4.02	gh				1	2	3	4	5	6	7	8
15	LP_KO-GmGDPD2-12	3.59	h		16	3	3.41								h
16	LP_KO-GmGDPD2-15	3.41	h		15	3	3.59								h
					14	3	4.02	4.02							gh
					13	3		5.06	5.06						fg
					9	3			5.15						f
					11	3				8.08					e
					12	3				8.76					e
					10	3				9.05					e
					7	3					13.44				d
					8	3					14.39				d
					1	3						15.6033			c
					6	3						15.94			c
					5	3							17.4267		b
					4	3							18.21		b
					3	3							18.37		b
					2	3								20.65	a
					Sig.		0.279379	0.055106	0.864305	0.0877676	0.078363	0.523882	0.0966089	1
Fig. S13D	Chlorophyll content (SPAD)	one-way ANOVA (Duncan) by PASW Statistics 18				codes not connected by same letter are significantly different.
Code	Genotype	Mean	Significant level		Oneway
1	NP_WT1	16.9533	cd		ANOVA
2	NP_OE-GmGDPD2-22	19.601	a		VAR00002
3	NP_OE-GmGDPD2-32	19.37	a			Sum of Squares	df	Mean Square	F	Sig.
4	NP_OE-GmGDPD2-38	18.81	ab		Between Groups	239.536	15	15.9691	27.1208	5.51946e-14
5	NP_WT2	15.9567	de		Within Groups	18.842	32	0.588813
6	NP_KO-GmGDPD2-10	13.1733	g		Total	258.378	47
7	NP_KO-GmGDPD2-12	13.44	g
8	NP_KO-GmGDPD2-15	13.47	g		Post Hoc Tests
9	LP_WT1	15.0167	ef
10	LP_OE-GmGDPD2-22	18.65	ab		Homogeneous Subsets
11	LP_OE-GmGDPD2-32	17.4467	bc		VAR00002
12	LP_OE-GmGDPD2-38	17.76	bc		Duncana,b
13	LP_WT2	15.0267	ef		VAR00001	N	Subset for alpha = 0.05
14	LP_KO-GmGDPD2-10	14.1603	fg				1	2	3	4	5	6	7
15	LP_KO-GmGDPD2-12	13.8867	fg		6	3	13.1733							g
16	LP_KO-GmGDPD2-15	14.0433	fg		7	3	13.44							g
					8	3	13.47							g
					15	3	13.8867	13.8867						fg
					16	3	14.0433	14.0433						fg
					14	3	14.1603	14.1603						fg
					9	3		15.0167	15.0167					ef
					13	3		15.0267	15.0267					ef
					5	3			15.9567	15.9567				de
					1	3				16.9533	16.9533			cd
					11	3					17.4467	17.4467		bc
					12	3					17.76	17.76		bc
					10	3						18.65	18.65	ab
					4	3						18.81	18.81	ab
					3	3							19.37	a
					2	3							19.601	a
					Sig.		0.175919	0.112794	0.165866	0.121494	0.233438	0.053374	0.175248

## Sheet: Fig. S14
Supplemental Data Sets, Hu et al. (2024). Myb73-GDPD2-GA2ox1 confers LP tolerance.
Supplemental Data Set 2: Statistical analyses
Fig. S14A	Oxalic acid content	one-way ANOVA (Duncan) by PASW Statistics 18				codes not connected by same letter are significantly different.
Code	Genotype	Mean	Significant level		Oneway
1	NP_WT1	5.04587	ef		ANOVA
2	NP_OE-GmGDPD2-22	10.2782	abc		VAR00002
3	NP_OE-GmGDPD2-32	6.7616	cdef			Sum of Squares	df	Mean Square	F	Sig.
4	NP_OE-GmGDPD2-38	5.49947	def		Between Groups	202.396	15	13.493	3.31388	0.00542682
5	NP_WT2	11.7584	ab		Within Groups	89.5768	22	4.07167
6	NP_KO-GmGDPD2-10	4.31344	f		Total	291.972	37
7	NP_KO-GmGDPD2-12	5.04421	ef
8	NP_KO-GmGDPD2-15	5.73377	def		Post Hoc Tests
9	LP_WT1	5.2945	def
10	LP_OE-GmGDPD2-22	12.0712	a		Homogeneous Subsets
11	LP_OE-GmGDPD2-32	9.05142	abcde		VAR00002
12	LP_OE-GmGDPD2-38	7.5538	bcdef		Duncana,b
13	LP_WT2	7.02094	cdef		VAR00001	N	Subset for alpha = 0.05
14	LP_KO-GmGDPD2-10	9.79627	abcd				1	2	3	4	5	6
15	LP_KO-GmGDPD2-12	8.00555	abcdef		6	3	4.31344						f
16	LP_KO-GmGDPD2-15	8.40576	abcdef		7	2	5.04421	5.04421					ef
					1	2	5.04587	5.04587					ef
					9	2	5.2945	5.2945	5.2945				def
					4	2	5.49947	5.49947	5.49947				def
					8	3	5.73377	5.73377	5.73377				def
					3	3	6.7616	6.7616	6.7616	6.7616			cdef
					13	2	7.02094	7.02094	7.02094	7.02094			cdef
					12	3	7.5538	7.5538	7.5538	7.5538	7.5538		bcdef
					15	2	8.00555	8.00555	8.00555	8.00555	8.00555	8.00555	abcdef
					16	2	8.40576	8.40576	8.40576	8.40576	8.40576	8.40576	abcdef
					11	3		9.05142	9.05142	9.05142	9.05142	9.05142	abcde
					14	3			9.79627	9.79627	9.79627	9.79627	abcd
					2	2				10.2782	10.2782	10.2782	abc
					5	2					11.7584	11.7584	ab
					10	2						12.0712	a
					Sig.		0.0760611	0.0819221	0.0516138	0.118858	0.0625544	0.0712161
Fig. S14B	Malic acid content	one-way ANOVA (Duncan) by PASW Statistics 18				codes not connected by same letter are significantly different.
Code	Genotype	Mean	Significant level		Oneway
1	NP_WT1	1.29357	bc		ANOVA
2	NP_OE-GmGDPD2-22	1.3167	bc		VAR00002
3	NP_OE-GmGDPD2-32	1.80599	bc			Sum of Squares	df	Mean Square	F	Sig.
4	NP_OE-GmGDPD2-38	4.01938	ab		Between Groups	40.261	15	2.68407	1.77602	0.114419
5	NP_WT2	3.76223	abc		Within Groups	30.2256	20	1.51128
6	NP_KO-GmGDPD2-10	1.18126	bc		Total	70.4866	35
7	NP_KO-GmGDPD2-12	1.08855	c
8	NP_KO-GmGDPD2-15	3.03012	abc		Post Hoc Tests
9	LP_WT1	1.61327	bc
10	LP_OE-GmGDPD2-22	1.80053	bc		Homogeneous Subsets
11	LP_OE-GmGDPD2-32	3.0539	abc		VAR00002
12	LP_OE-GmGDPD2-38	2.13476	abc		Duncana,b
13	LP_WT2	4.86968	a		VAR00001	N	Subset for alpha = 0.05
14	LP_KO-GmGDPD2-10	2.99674	abc				1	2	3
15	LP_KO-GmGDPD2-12	1.95213	bc		7	2	1.08855			c
16	LP_KO-GmGDPD2-15	2.91817	abc		6	2	1.18126	1.18126		bc
					1	2	1.29357	1.29357		bc
					2	3	1.3167	1.3167		bc
					9	2	1.61327	1.61327		bc
					10	2	1.80053	1.80053		bc
					3	2	1.80599	1.80599		bc
					15	3	1.95213	1.95213		bc
					12	3	2.13476	2.13476	2.13476	abc
					16	2	2.91817	2.91817	2.91817	abc
					14	3	2.99674	2.99674	2.99674	abc
					8	2	3.03012	3.03012	3.03012	abc
					11	2	3.0539	3.0539	3.0539	abc
					5	2	3.76223	3.76223	3.76223	abc
					4	2		4.01938	4.01938	ab
					13	2			4.86968	a
					Sig.		0.0661875	0.0525768	0.0553735

## Sheet: Fig. S16
Supplemental Data Sets, Hu et al. (2024). Myb73-GDPD2-GA2ox1 confers LP tolerance.
Supplemental Data Set 2: Statistical analyses
Fig. S16	Relative expression of GmACP1	one-way ANOVA (Duncan) by PASW Statistics 18				codes not connected by same letter are significantly different.
Code	Genotype	Mean	Significant level		Oneway
1	WT1	11.43	d		ANOVA
2	OE-GmGDPD2-22	13.5397	c		VAR00002
3	OE-GmGDPD2-32	17.44	b			Sum of Squares	df	Mean Square	F	Sig.
4	OE-GmGDPD2-38	18.5703	a		Between Groups	1173.04	7	167.578	454.672	3.44161e-17
5	WT2	5.86667	e		Within Groups	5.8971	16	0.368569
6	KO-GmGDPD2-10	0.939333	f		Total	1178.94	23
7	KO-GmGDPD2-12	1.27	f
8	KO-GmGDPD2-15	0.770667	f		Post Hoc Tests
					Homogeneous Subsets
					VAR00002
					Duncana,b
					VAR00001	N	Subset for alpha = 0.05
							1	2	3	4	5	6
					8	3	0.770667						f
					6	3	0.939333						f
					7	3	1.27						f
					5	3		5.86667					e
					1	3			11.43				d
					2	3				13.5397			c
					3	3					17.44		b
					4	3						18.5703	a
					Sig.		0.354232	1	1	1	1	1
Fig. S16	Relative expression of GmACP2	one-way ANOVA (Duncan) by PASW Statistics 18				codes not connected by same letter are significantly different.
Code	Genotype	Mean	Significant level		Oneway
1	WT1	13.2067	c		ANOVA
2	OE-GmGDPD2-22	21.57	b		VAR00002
3	OE-GmGDPD2-32	19.97	b			Sum of Squares	df	Mean Square	F	Sig.
4	OE-GmGDPD2-38	28.28	a		Between Groups
5	WT2	4.77667	d		Within Groups
6	KO-GmGDPD2-10	2.78065	d		Total
7	KO-GmGDPD2-12	2.28	d
8	KO-GmGDPD2-15	2.76935	d		Post Hoc Tests
					Homogeneous Subsets
					VAR00002
					Duncana,b
					VAR00001	N	Subset for alpha = 0.05
							1	2	3	4
					7	3	2.28				d
					8	3	2.769				d
					6	3	2.78067				d
					5	3	4.77667				d
					1	3		13.2067			c
					3	3			19.97		b
					2	3			21.57		b
					4	3				28.28	a
					Sig.		0.106789	1	0.253054	1
Fig. S16	Relative expression of GmPAP17	one-way ANOVA (Duncan) by PASW Statistics 18				codes not connected by same letter are significantly different.
Code	Genotype	Mean	Significant level		Oneway
1	WT1	2.51667	c		ANOVA
2	OE-GmGDPD2-22	4.63	a		VAR00002
3	OE-GmGDPD2-32	4.05	b			Sum of Squares	df	Mean Square	F	Sig.
4	OE-GmGDPD2-38	3.88	b		Between Groups	64.6417	7	9.23453	251.798	3.73311e-15
5	WT2	0.96	d		Within Groups	0.586789	16	0.0366743
6	KO-GmGDPD2-10	0.610014	e		Total	65.2285	23
7	KO-GmGDPD2-12	0.48	e
8	KO-GmGDPD2-15	0.689986	de		Post Hoc Tests
					Homogeneous Subsets
					VAR00002
					Duncana,b
					VAR00001	N	Subset for alpha = 0.05
							1	2	3	4	5
					7	3	0.480333					e
					6	3	0.61					e
					8	3	0.69	0.69				de
					5	3		0.96				d
					1	3			2.51667			c
					4	3				3.88		b
					3	3				4.05		b
					2	3					4.63	a
					Sig.		0.221581	0.103466	1	0.293052	1
Fig. S16	Relative expression of GmLPR2	one-way ANOVA (Duncan) by PASW Statistics 18				codes not connected by same letter are significantly different.
Code	Genotype	Mean	Significant level		Oneway
1	WT1	48.9367	b		ANOVA
2	OE-GmGDPD2-22	67.94	a		VAR00002
3	OE-GmGDPD2-32	74.54	a			Sum of Squares	df	Mean Square	F	Sig.
4	OE-GmGDPD2-38	72.31	a		Between Groups	11268.1	7	1609.73	42.0754	3.92379e-09
5	WT2	63.33	a		Within Groups	612.132	16	38.2582
6	KO-GmGDPD2-10	21.2332	cd		Total	11880.2	23
7	KO-GmGDPD2-12	18.75	e
8	KO-GmGDPD2-15	31.2468	c		Post Hoc Tests
					Homogeneous Subsets
					VAR00002
					Duncana,b
					VAR00001	N	Subset for alpha = 0.05
							1	2	3	4
					7	3	18.75				e
					6	3	21.233	21.233			cd
					8	3		31.247			c
					1	3			48.9367		b
					5	3				63.33	a
					2	3				67.94	a
					4	3				72.31	a
					3	3				74.5403	a
					Sig.		0.62964	0.0648227	1	0.0564763
Fig. S16	Relative expression of GmRGI1	one-way ANOVA (Duncan) by PASW Statistics 18				codes not connected by same letter are significantly different.
Code	Genotype	Mean	Significant level		Oneway
1	WT1	21.8333	e		ANOVA
2	OE-GmGDPD2-22	102.08	b		VAR00002
3	OE-GmGDPD2-32	128.79	a			Sum of Squares	df	Mean Square	F	Sig.
4	OE-GmGDPD2-38	101.62	b		Between Groups
5	WT2	140.867	a		Within Groups
6	KO-GmGDPD2-10	46.0936	d		Total
7	KO-GmGDPD2-12	69.06	c
8	KO-GmGDPD2-15	90.9164	b		Post Hoc Tests
					Homogeneous Subsets
					VAR00002
					Duncana,b
					VAR00001	N	Subset for alpha = 0.05
							1	2	3	4	5
					1	3	21.8333					e
					6	3		46.0933				d
					7	3			69.0597			c
					8	3				90.9163		b
					4	3				101.62		b
					2	3				102.08		b
					3	3					128.79	a
					5	3					140.867	a
					Sig.		1	1	1	0.21862	0.163568
Fig. S16	Relative expression of GmEXPA7	one-way ANOVA (Duncan) by PASW Statistics 18				codes not connected by same letter are significantly different.
Code	Genotype	Mean	Significant level		Oneway
1	WT1	20.6633	d		ANOVA
2	OE-GmGDPD2-22	48	b		VAR00002
3	OE-GmGDPD2-32	40.36	c			Sum of Squares	df	Mean Square	F	Sig.
4	OE-GmGDPD2-38	74.62	a		Between Groups	13102.4	7	1871.78	138.051	4.24028e-13
5	WT2	15.3767	d		Within Groups	216.937	16	13.5586
6	KO-GmGDPD2-10	6.97269	e		Total	13319.4	23
7	KO-GmGDPD2-12	5.18	e
8	KO-GmGDPD2-15	6.30731	e		Post Hoc Tests
					Homogeneous Subsets
					VAR00002
					Duncana,b
					VAR00001	N	Subset for alpha = 0.05
							1	2	3	4	5
					7	3	5.18					e
					8	3	6.30767					e
					6	3	6.97267					e
					5	3		15.3767				d
					1	3		20.6633				d
					3	3			40.36			c
					2	3				48		b
					4	3					74.6197	a
					Sig.		0.580565	0.0977864	1	1	1
Fig. S16	Relative expression of GmOXS3	one-way ANOVA (Duncan) by PASW Statistics 18				codes not connected by same letter are significantly different.
Code	Genotype	Mean	Significant level		Oneway
1	WT1	44.7233	a		ANOVA
2	OE-GmGDPD2-22	28.76	b		VAR00002
3	OE-GmGDPD2-32	27.1	bc			Sum of Squares	df	Mean Square	F	Sig.
4	OE-GmGDPD2-38	22.15	cd		Between Groups	2121.98	7	303.139	34.6889	1.64456e-08
5	WT2	10.0533	e		Within Groups	139.821	16	8.73881
6	KO-GmGDPD2-10	20.2315	d		Total	2261.8	23
7	KO-GmGDPD2-12	18.9	d
8	KO-GmGDPD2-15	21.2385	d		Post Hoc Tests
					Homogeneous Subsets
					VAR00002
					Duncana,b
					VAR00001	N	Subset for alpha = 0.05
							1	2	3	4	5
					5	3	10.0533					e
					7	3		18.9003				d
					6	3		20.2313				d
					8	3		21.2383				d
					4	3		22.15	22.15			cd
					3	3			27.1	27.1		bc
					2	3				28.76		b
					1	3					44.7233	a
					显著性		1	0.232878	0.0570356	0.501462	1
Fig. S16	Relative expression of GmDELLA5G	one-way ANOVA (Duncan) by PASW Statistics 18				codes not connected by same letter are significantly different.
Code	Genotype	Mean	Significant level		Oneway
1	WT1	5.62716	d		ANOVA
2	OE-GmGDPD2-22	8.26675	b		VAR00002
3	OE-GmGDPD2-32	10.4495	a			Sum of Squares	df	Mean Square	F	Sig.
4	OE-GmGDPD2-38	6.19781	c		Between Groups	124.408	7	17.7725	198.216	2.46951e-14
5	WT2	8.66695	b		Within Groups	1.4346	16	0.0896627
6	KO-GmGDPD2-10	4.31866	e		Total	125.842	23
7	KO-GmGDPD2-12	4.67611	e
8	KO-GmGDPD2-15	3.47875	f		Post Hoc Tests
					Homogeneous Subsets
					VAR00002
					Duncana,b
					VAR00001	N	Subset for alpha = 0.05
							1	2	3	4	5	6
					8	3	3.47875						f
					6	3		4.31866					e
					7	3		4.67611					e
					1	3			5.62716				d
					4	3				6.19781			c
					2	3					8.26675		b
					5	3					8.66695		b
					3	3						10.4495	a
					Sig.		1	0.163091	1	1	0.121171	1
Fig. S16	Relative expression of GmDELLA8G	one-way ANOVA (Duncan) by PASW Statistics 18				codes not connected by same letter are significantly different.
Code	Genotype	Mean	Significant level		Oneway
1	WT1	0.439124	e		ANOVA
2	OE-GmGDPD2-22	1.82048	cd		VAR00002
3	OE-GmGDPD2-32	2.13887	bc			Sum of Squares	df	Mean Square	F	Sig.
4	OE-GmGDPD2-38	1.09677	de		Between Groups	18.9355	7	2.70507	12.9754	1.57409e-05
5	WT2	3.40973	a		Within Groups	3.33562	16	0.208476
6	KO-GmGDPD2-10	2.25142	bc		Total	22.2711	23
7	KO-GmGDPD2-12	2.67826	ab
8	KO-GmGDPD2-15	1.21934	de		Post Hoc Tests
					Homogeneous Subsets
					VAR00002
					Duncana,b
					VAR00001	N	Subset for alpha = 0.05
							1	2	3	4	5
					1	3	0.439124					e
					4	3	1.09677	1.09677				de
					8	3	1.21934	1.21934				de
					2	3		1.82048	1.82048			cd
					3	3			2.13887	2.13887		bc
					6	3			2.25142	2.25142		bc
					7	3				2.67826	2.67826	ab
					5	3					3.40973	a
					Sig.		0.0634762	0.0831992	0.289518	0.188634	0.0673911
Fig. S16	Relative expression of GmDELLA18G	one-way ANOVA (Duncan) by PASW Statistics 18				codes not connected by same letter are significantly different.
Code	Genotype	Mean	Significant level		Oneway
1	WT1	0.365031	c		ANOVA
2	OE-GmGDPD2-22	1.8351	b		VAR00002
3	OE-GmGDPD2-32	2.88608	a			Sum of Squares	df	Mean Square	F	Sig.
4	OE-GmGDPD2-38	2.12766	b		Between Groups	21.3963	7	3.05662	17.266	2.35574e-06
5	WT2	1.91193	b		Within Groups	2.83249	16	0.17703
6	KO-GmGDPD2-10	0.342195	c		Total	24.2288	23
7	KO-GmGDPD2-12	0.654393	c
8	KO-GmGDPD2-15	0.269328	c		Post Hoc Tests
					Homogeneous Subsets
					VAR00002
					Duncana,b
					VAR00001	N	Subset for alpha = 0.05
							1	2	3	4
					8	3	0.269328				c
					6	3	0.342195				c
					1	3	0.365031				c
					7	3	0.654393				c
					2	3		1.8351			b
					5	3		1.91193			b
					4	3		2.12766			b
					3	3			2.88608		a
					Sig.		0.317724	0.431998	1
Fig. S16	Relative expression of GmPT7	one-way ANOVA (Duncan) by PASW Statistics 18				codes not connected by same letter are significantly different.
Code	Genotype	Mean	Significant level		Oneway
1	WT1	0.0367287	f		ANOVA
2	OE-GmGDPD2-22	0.113977	d		VAR00002
3	OE-GmGDPD2-32	0.0606692	e			Sum of Squares	df	Mean Square	F	Sig.
4	OE-GmGDPD2-38	0.171088	b		Between Groups	0.26594	7	0.0379914	260.605	2.84435e-15
5	WT2	0.385271	a		Within Groups	0.00233251	16	0.000145782
6	KO-GmGDPD2-10	0.119675	cd		Total	0.268272	23
7	KO-GmGDPD2-12	0.136967	c
8	KO-GmGDPD2-15	0.0408018	ef		Post Hoc Tests
					Homogeneous Subsets
					VAR00002
					Duncana,b
					VAR00001	N	Subset for alpha = 0.05
							1	2	3	4	5	6
					1	3	0.0367287						f
					8	3	0.0408018	0.0408018					ef
					3	3		0.0606692					e
					2	3			0.113977				d
					6	3			0.119675	0.119675			cd
					7	3				0.136967			c
					4	3					0.171088		b
					5	3						0.385271	a
					Sig.		0.684972	0.0609937	0.571332	0.0985374	1	1

[truncated: 6 more sheets: Fig. S17, Fig. S18, Fig. S20, FigS23, FigS24, Fig S25]
